# Supplementary material for: Review and recommendations for using artificial intelligence in intracoronary optical coherence tomography analysis
Source: Eur Heart J Digit Health. 2025 May 15;6(4):529–39. doi: 10.1093/ehjdh/ztaf053 (PMC12282360; doi:10.1093/ehjdh/ztaf053)
Supplement: ztaf053_Supplementary_Data [file ztaf053_supplementary_data.zip]

Archive with 2 entries (2 files):
- Supplementary_Data.xlsx
- Supplementary_Information.docx
