# Supplementary material for: Review and recommendations for using artificial intelligence in intracoronary optical coherence tomography analysis
Source: Eur Heart J Digit Health. 2025 May 15;6(4):529–39. doi: 10.1093/ehjdh/ztaf053 (PMC12282360; doi:10.1093/ehjdh/ztaf053)
Supplement: ztaf053_Supplementary_Data [file ztaf053_supplementary_data.zip › Supplementary_Data.xlsx]

## Sheet: Initial Paper List
key	title	authors	journal	volume	issue	pages	day	month	year	url	abstract	doi	citations
2-s2.0-85212320692	Diagnostic modalities in the mediastinum and the role of bronchoscopy in mediastinal assessment: a narrative review	Dollin Y.	Mediastinum	8			25	12	2024	https://www.scopus.com/inward/record.uri?partnerID=HzOxMe3b&scp=85212320692&origin=inward	Background and Objective: Diagnosis of pathology in the mediastinum has proven quite challenging, given the wide variability of both benign and malignant diseases that affect a diverse array of structures. This complexity has led to the development of many different non-invasive and invasive diagnostic modalities. Historically, diagnosis of the mediastinum has relied on different imaging modaliti…	10.21037/med-24-32	0		8600	papers
2-s2.0-85214185970	Automated feature selection for early keratoconus screening optimization	Chaari A.	Biomedical physics &amp; engineering express	11	1		20	12	2024	https://www.scopus.com/inward/record.uri?partnerID=HzOxMe3b&scp=85214185970&origin=inward	In this paper, an automated feature selection (FS) method is presented to optimize machine learning (ML) models' performances, enhancing early keratoconus screening. A total of 448 parameters were analyzed from a dataset comprising 3162 observations sourced from the swept source optical coherence tomography imaging system developed by the Chinese Academy of Sciences Institute of Automation (SS-10…	10.1088/2057-1976/ad9c7e	0
2-s2.0-85208653141	ODDF-Net: Multi-object segmentation in 3D retinal OCTA using optical density and disease features	Yang C.	Knowledge-Based Systems	306			20	12	2024	https://www.scopus.com/inward/record.uri?partnerID=HzOxMe3b&scp=85208653141&origin=inward	Automatic extraction of retinal structures, including Retinal Capillaries (RC), Retinal Arteries (RA), Retinal Veins (RV), and the Foveal Avascular Zone (FAZ), is crucial for the diagnosis and treatment of ocular diseases. This paper presents ODDF-Net, a segmentation network leveraging optical density and disease features, for the simultaneous 2D segmentation of RC, RA, RV, and FAZ in 3D Optical …	10.1016/j.knosys.2024.112704	0
2-s2.0-85204998722	MobilenetV2-RC: a lightweight network model for retinopathy classification in retinal OCT images	Yang B.	Journal of Physics D: Applied Physics	57	50		20	12	2024	https://www.scopus.com/inward/record.uri?partnerID=HzOxMe3b&scp=85204998722&origin=inward	Retinopathy is an important ophthalmic disease that causes blindness in the elderly population. As the global elderly demographic expands, the importance of the efficient ophthalmic healthcare system for pre-diagnosis cannot be overstated. Optical coherence tomography (OCT) is considered the gold standard for ophthalmic treatment and diagnosis. OCT technologies and equipment continue to develop t…	10.1088/1361-6463/ad7b45	0
2-s2.0-85209077824	Use of Artificial Intelligence-Based Detection of Diabetic Retinopathy in the US	Shah S.A.	JAMA Ophthalmology	142	12	1171-1173	19	12	2024	https://www.scopus.com/inward/record.uri?partnerID=HzOxMe3b&scp=85209077824&origin=inward		10.1001/jamaophthalmol.2024.4493	0
2-s2.0-85210383171	Artificial intelligence applications in ophthalmic optical coherence tomography: a 12-year bibliometric analysis	Wang R.Y.	International Journal of Ophthalmology	17	12	2295-2307	18	12	2024	https://www.scopus.com/inward/record.uri?partnerID=HzOxMe3b&scp=85210383171&origin=inward	‚Ä¢ AIM: To explore the current application and research frontiers of global ophthalmic optical coherence tomography (OCT) imaging artificial intelligence (AI) research. ‚Ä¢ METHODS: The citation data were downloaded from the Web of Science Core Collection database (WoSCC) to evaluate the articles in application of AI in ophthalmic OCT published from January 1, 2012 to December 31, 2023. This inf…	10.18240/ijo.2024.12.19	0
2-s2.0-85212644578	Wide shadow inpainting in retinal OCT images based on recursive sparse representation	Liu J.	Optics Express	32	26	46273-46289	16	12	2024	https://www.scopus.com/inward/record.uri?partnerID=HzOxMe3b&scp=85212644578&origin=inward	Shadow artifacts caused by high scattering of the superficial vessels will cause structural and vascular discontinuities in optical coherence tomography (OCT) images. Large blood vessels can cause more severe shadows, leading to clinical misinterpretations. Traditional sequence-based methods for inpainting shadowed regions meet challenges in dealing with large missing areas. Deep learning-based m…	10.1364/OE.541165	0
2-s2.0-85213552542	Glaucoma Detection Using Machine Learning	Gaurkhede S.	AIP Conference Proceedings	3188	1		10	12	2024	https://www.scopus.com/inward/record.uri?partnerID=HzOxMe3b&scp=85213552542&origin=inward	If glaucoma is not treated promptly, it may result in irreparable blindness. It ranks second among the causes of blindness in the eyes. The fundus camera is a modern imaging device used to see within the eye. Among the methods used to diagnose glaucoma are the retinal nerve fibre layer analyzer, optical coherence tomography, and the Topcon image net methodology. Despite the expensive expense and …	10.1063/5.0240282	0
2-s2.0-85199941420	Glaucoma diagnosis in the era of deep learning: A survey	Ashtari-Majlan M.	Expert Systems with Applications	256			5	12	2024	https://www.scopus.com/inward/record.uri?partnerID=HzOxMe3b&scp=85199941420&origin=inward	Glaucoma, a leading cause of irreversible blindness worldwide, poses significant diagnostic challenges due to its reliance on subjective evaluation. Recent advances in computer vision and deep learning have demonstrated the potential for automated assessment. This paper provides a comprehensive survey of studies on AI-based glaucoma diagnosis using fundus, optical coherence tomography, and visual…	10.1016/j.eswa.2024.124888	2
2-s2.0-85208602149	Aberrant dynamic functional and effective connectivity changes of the primary visual cortex in patients with retinal detachment via machine learning	Ji Y.	NeuroReport	35	17	1071-1081	4	12	2024	https://www.scopus.com/inward/record.uri?partnerID=HzOxMe3b&scp=85208602149&origin=inward	Objective Previous neuroimaging studies have identified significant alterations in brain functional activity in retinal detachment (RD) patients, these investigations predominantly concentrated on local functional activity changes. The potential directional alterations in functional connectivity within the primary visual cortex (V1) in RD patients remain to be elucidated. Methods In this study, w…	10.1097/WNR.0000000000002100	0
2-s2.0-85214500444	Efficacy of Transforaminal Epidural Steroid Injection with Local Anesthetic and Ozone Versus Transforaminal Epidural Steroid Injection with Local Anesthetic in Patients with Lumbar Radiculopathy	Mehmood T.	Pakistan Armed Forces Medical Journal	74	6	1609-1613	1	12	2024	https://www.scopus.com/inward/record.uri?partnerID=HzOxMe3b&scp=85214500444&origin=inward	Objective: To compare the efficacy of Transforaminal Epidural Steroid Injection with local anesthetic versus Transforaminal Epidural Steroid Injection with local anesthetic and Ozone in patients with lumbar spine radiculopathy. Study Design: Quasi-experimental study. Place and Duration of Study: Pain Management Centre, Department of Anesthesia, Combined Military Hospital Rawalpindi, Pakistan from…	10.51253/pafmj.v74i6.10624	0
2-s2.0-85214480108	Comparative Biochemical and Genetic Analysis of Two Species of Ghost Crabs, Ocypode rotundata and Ocypode ceratophthalmus from the Coast of Pakistan	Odhano S.	Pakistan Journal of Zoology	57	1	117-131	1	12	2024	https://www.scopus.com/inward/record.uri?partnerID=HzOxMe3b&scp=85214480108&origin=inward	The present study focused on the taxonomic, biochemical, and molecular redescription of the genus Ocypode (Family Ocypodidae) from two localities of the Karachi, Sindh coast (Sandspit and Sonari) and one locality of Miani Hor, Balochistan (Sonmiani). The species belonging to the genus Ocypode are commonly known as ghost crabs. Previously, there was no such research conducted on biochemical and mo…	10.17582/journal.pjz/20220721190738	0
2-s2.0-85214462864	Comparison of Post-Operative Analgesic Effects of Intrathecal Dexmeditomidine Versus Intrathecal Ketamine Added to Bupivacaine in Total Knee Replacement Surgeries	Hasnain F.	Pakistan Armed Forces Medical Journal	74	6	1544-1547	1	12	2024	https://www.scopus.com/inward/record.uri?partnerID=HzOxMe3b&scp=85214462864&origin=inward	Objective: To compare the analgesic efficacy of Dexmedetomidine versus Ketamine when added to intrathecal Bupivacaine in patients undergoing unilateral total knee replacement surgery. Study Design: Quasi-experimental study. Place and Duration of Study: Department of Anesthesia, Combined Military Hospital, Rawalpindi, Pakistan, from May to Oct 2022. Methodology: Our study enrolled a total of 80 pa…	10.51253/pafmj.v74i6.9455	0
2-s2.0-85213686730	On the improvement of schizophrenia detection with optical coherence tomography data using deep neural networks and aggregation functions	Karczmarek P.	Scientific Reports	14	1		1	12	2024	https://www.scopus.com/inward/record.uri?partnerID=HzOxMe3b&scp=85213686730&origin=inward	Schizophrenia is a serious mental disorder with a complex neurobiological background and a well-defined psychopathological picture. Despite many efforts, a definitive disease biomarker has still not been identified. One of the promising candidates for a disease-related biomarker could involve retinal morphology, given that the retina is a part of the central nervous system that is known to be aff…	10.1038/s41598-024-83375-7	0
2-s2.0-85213533522	Macular patterns of neuronal and visual field loss in recovered optic neuritis identified by machine learning	Szanto D.	Scientific Reports	14	1		1	12	2024	https://www.scopus.com/inward/record.uri?partnerID=HzOxMe3b&scp=85213533522&origin=inward	We used machine learning to investigate the residual visual field (VF) deficits and macula retinal ganglion cell (RGC) thickness loss patterns in recovered optic neuritis (ON). We applied archetypal analysis (AA) to 377 same-day pairings of 10-2 VF and optical coherence tomography (OCT) macula images from 93 ON eyes and 70 normal fellow eyes ‚â• 90 days after acute ON. We correlated archetype (AT…	10.1038/s41598-024-81835-8	0
2-s2.0-85213482514	Automatic Segmentation and Statistical Analysis of the Foveal Avascular Zone	Totolici G.	Technologies	12	12		1	12	2024	https://www.scopus.com/inward/record.uri?partnerID=HzOxMe3b&scp=85213482514&origin=inward	This study facilitates the extraction of foveal avascular zone (FAZ) metrics from optical coherence tomography angiography (OCTA) images, offering valuable clinical insights and enabling detailed statistical analysis of FAZ size and shape across three patient groups: healthy, type II diabetes mellitus and both type II diabetes mellitus (DM) and high blood pressure (HBP). Additionally, it evaluate…	10.3390/technologies12120235	0
2-s2.0-85213460688	System Dynamics Modeling of Scale Formation in Membrane Distillation Systems for Seawater and RO Brine Treatment	Shin Y.	Membranes	14	12		1	12	2024	https://www.scopus.com/inward/record.uri?partnerID=HzOxMe3b&scp=85213460688&origin=inward	To overcome the limitations of traditional Reverse Osmosis (RO) desalination, Membrane Distillation (MD) has gained attention as an effective solution for improving the treatment of seawater and RO brine. Despite its potential, the formation of inorganic scales, particularly calcium sulfate (CaSO	10.3390/membranes14120252	0
2-s2.0-85213424614	Micropulse Laser Therapy in Central Serous Chorioretinopathy	Bodea F.	Clinics and Practice	14	6	2484-2490	1	12	2024	https://www.scopus.com/inward/record.uri?partnerID=HzOxMe3b&scp=85213424614&origin=inward	Background: Central serous chorioretinopathy (CSCR) is a retinal condition characterized by the accumulation of subretinal fluid, often linked to elevated levels of endogenous corticosteroids and stress-related hormones, which can lead to visual disturbances. This connection may explain the association of CSCR with high stress levels and the use of corticosteroid medications. Although many cases …	10.3390/clinpract14060194	0
2-s2.0-85213371794	Artificial Intelligence in the Non-Invasive Detection of Melanoma	ƒ∞smail Mendi B.	Life	14	12		1	12	2024	https://www.scopus.com/inward/record.uri?partnerID=HzOxMe3b&scp=85213371794&origin=inward	Skin cancer is one of the most prevalent cancers worldwide, with increasing incidence. Skin cancer is typically classified as melanoma or non-melanoma skin cancer. Although melanoma is less common than basal or squamous cell carcinomas, it is the deadliest form of cancer, with nearly 8300 Americans expected to die from it each year. Biopsies are currently the gold standard in diagnosing melanoma;…	10.3390/life14121602	0
2-s2.0-85213365714	The Contribution of the Limbus and Collagen Fibrils to Corneal Biomechanical Properties: Estimation of the Low-Strain In Vivo Elastic Modulus and Tissue Strain	Silver F.H.	Biomimetics	9	12		1	12	2024	https://www.scopus.com/inward/record.uri?partnerID=HzOxMe3b&scp=85213365714&origin=inward	We have compared the biomechanical properties of human and porcine corneas using vibrational optical coherence tomography (VOCT). The elastic modulus of the cornea has been previously reported in the literature to vary from about several kPa to more than several GPa based on the results of different techniques. In addition, the formation of corneal cones near the central cornea in keratoconus has…	10.3390/biomimetics9120758	0
2-s2.0-85213304128	A Comprehensive CNN Model for Age-Related Macular Degeneration Classification Using OCT: Integrating Inception Modules, SE Blocks, and ConvMixer	Yusufoƒülu E.	Diagnostics	14	24		1	12	2024	https://www.scopus.com/inward/record.uri?partnerID=HzOxMe3b&scp=85213304128&origin=inward	Background/Objectives: Age-related macular degeneration (AMD) is a significant cause of vision loss in older adults, often progressing without early noticeable symptoms. Deep learning (DL) models, particularly convolutional neural networks (CNNs), demonstrate potential in accurately diagnosing and classifying AMD using medical imaging technologies like optical coherence to-mography (OCT) scans. T…	10.3390/diagnostics14242836	0
2-s2.0-85213280903	Early Detection of Macular Atrophy Automated Through 2D and 3D Unet Deep Learning	Wei W.	Bioengineering	11	12		1	12	2024	https://www.scopus.com/inward/record.uri?partnerID=HzOxMe3b&scp=85213280903&origin=inward	Macular atrophy (MA) is an irreversible endpoint of age-related macular degeneration (AMD), which is the leading cause of blindness in the world. Early detection is therefore an unmet need. We have developed a novel automated method to identify MA in patients undergoing follow-up with optical coherence tomography (OCT) for AMD based on the combination of 2D and 3D Unet architecture. Our automated…	10.3390/bioengineering11121191	0
2-s2.0-85213250636	Impact of Histogram Equalization on the Classification of Retina Lesions from OCT B-Scans	Marciniak T.	Electronics (Switzerland)	13	24		1	12	2024	https://www.scopus.com/inward/record.uri?partnerID=HzOxMe3b&scp=85213250636&origin=inward	Deep learning solutions can be used to classify pathological changes of the human retina visualized in OCT images. Available datasets that can be used to train neural network models include OCT images (B-scans) of classes with selected pathological changes and images of the healthy retina. These images often require correction due to improper acquisition or intensity variations related to the typ…	10.3390/electronics13244996	0
2-s2.0-85213238153	Detection of Disease Features on Retinal OCT Scans Using RETFound	Du K.	Bioengineering	11	12		1	12	2024	https://www.scopus.com/inward/record.uri?partnerID=HzOxMe3b&scp=85213238153&origin=inward	Eye diseases such as age-related macular degeneration (AMD) are major causes of irreversible vision loss. Early and accurate detection of these diseases is essential for effective management. Optical coherence tomography (OCT) imaging provides clinicians with in vivo, cross-sectional views of the retina, enabling the identification of key pathological features. However, manual interpretation of O…	10.3390/bioengineering11121186	0
2-s2.0-85213235880	Monitoring Progression in Hypertensive Patients with Dyslipidemia Using Optical Coherence Tomography Angiography: Can A.I. Be Improved?	Barca I.C.	Journal of Clinical Medicine	13	24		1	12	2024	https://www.scopus.com/inward/record.uri?partnerID=HzOxMe3b&scp=85213235880&origin=inward	Background: With the development of artificial intelligence (A.I.), the optical coherence tomography angiography (OCTA) analysis of progression in hypertensive retinopathy could be improved. Our purpose was to use the OCTA to study the effect of uncontrolled dyslipidemia and hypertensive retinopathy on the retinal microvasculature and to identify a potential software update of the A.I. secondary …	10.3390/jcm13247584	0
2-s2.0-85213225959	VDMNet: A Deep Learning Framework with Vessel Dynamic Convolution and Multi-Scale Fusion for Retinal Vessel Segmentation	Xu G.	Bioengineering	11	12		1	12	2024	https://www.scopus.com/inward/record.uri?partnerID=HzOxMe3b&scp=85213225959&origin=inward	Retinal vessel segmentation is crucial for diagnosing and monitoring ophthalmic and systemic diseases. Optical Coherence Tomography Angiography (OCTA) enables detailed imaging of the retinal microvasculature, but existing methods for OCTA segmentation face significant limitations, such as susceptibility to noise, difficulty in handling class imbalance, and challenges in accurately segmenting comp…	10.3390/bioengineering11121190	0
2-s2.0-85213206659	Colon Tumor Discrimination Combining Independent Endoscopic Probe-Based Raman Spectroscopy and Optical Coherence Tomography Modalities with Bayes Rule	Vasquez D.L.	International Journal of Molecular Sciences	25	24		1	12	2024	https://www.scopus.com/inward/record.uri?partnerID=HzOxMe3b&scp=85213206659&origin=inward	Colorectal cancer is one of the most prevalent forms of cancer globally. The most common routine diagnostic methods are the examination of the interior of the colon during colonoscopy or sigmoidoscopy, which frequently includes the removal of a biopsy sample. Optical methods, such as Raman spectroscopy (RS) and optical coherence tomography (OCT), can help to improve diagnostics and reduce the num…	10.3390/ijms252413306	0
2-s2.0-85213155843	A Deep Learning Network for Accurate Retinal Multidisease Diagnosis Using Multiview Fusion of En Face and B-Scan Images: A Multicenter Study	Ou C.	Translational Vision Science and Technology	13	12		1	12	2024	https://www.scopus.com/inward/record.uri?partnerID=HzOxMe3b&scp=85213155843&origin=inward	Purpose: Accurate diagnosis of retinal disease based on optical coherence tomography (OCT) requires scrutiny of both B-scan and en face images. The aim of this study was to investigate the effectiveness of fusing en face and B-scan images for better diagnostic performance of deep learning models. Methods: A multiview fusion network (MVFN) with a decision fusion module to integrate fast-axis and s…	10.1167/tvst.13.12.31	0
2-s2.0-85212983935	Differential Diagnosis of Retinal Edema Based on OCT Image Analysis	Ionov A.Y.	Optical Memory and Neural Networks (Information Optics)	33	Suppl 2	S295-S304	1	12	2024	https://www.scopus.com/inward/record.uri?partnerID=HzOxMe3b&scp=85212983935&origin=inward	Abstract: The aim of the work is differential diagnosis of retinal edema, study of deep learning methods and their application to image analysis. The application of convolutional neural networks to the task of semantic segmentation of retinal layers was investigated and its efficiency in selecting two selected layers (pigment epithelium and retina) was proved. A disease classifier based on intell…	10.3103/S1060992X24700589	0
2-s2.0-85212952296	Mitigation of AI adoption bias through an improved autonomous AI system for diabetic retinal disease	Abr√†moff M.D.	npj Digital Medicine	7	1		1	12	2024	https://www.scopus.com/inward/record.uri?partnerID=HzOxMe3b&scp=85212952296&origin=inward	Where adopted, Autonomous artificial Intelligence (AI) for Diabetic Retinal Disease (DRD) resolves longstanding racial, ethnic, and socioeconomic disparities, but AI adoption bias persists. This preregistered trial determined sensitivity and specificity of a previously FDA authorized AI, improved to compensate for lower contrast and smaller imaged area of a widely adopted, lower cost, handheld fu…	10.1038/s41746-024-01389-x	0
2-s2.0-85212889403	In Vivo Contactless, Cellular-Resolution Imaging of the Healthy and Pathological Human Limbus With 250-kHz Point-Scanning SD-OCT	Bizheva K.	Translational Vision Science and Technology	13	12		1	12	2024	https://www.scopus.com/inward/record.uri?partnerID=HzOxMe3b&scp=85212889403&origin=inward	Purpose: To demonstrate that high-seed, ultra‚Äìhigh-resolution spectral-domain optical coherence tomography (SD-OCT) technology can image in vivo fine morphological features in the healthy and pathological human limbus. Methods: A compact, fiberoptic SD-OCT system was developed for imaging the human limbus. It combines ‚àº1.5-Œºm isotropic spatial resolution in ocular tissue and an acquisition r…	10.1167/tvst.13.12.29	0
2-s2.0-85212781359	Technology of Automatic Determination of Indications for 2RT-Laser Treatment of AMD from SD-OCT Images Based on Artificial Intelligence Methods	Ionov A.Y.	Optical Memory and Neural Networks (Information Optics)	33	Suppl 2	S277-S284	1	12	2024	https://www.scopus.com/inward/record.uri?partnerID=HzOxMe3b&scp=85212781359&origin=inward	Abstract: The aim of this work is to develop and study the technology of automatic determination of indications for 2RT-laser treatment of AMD by SD-OCT images based on artificial intelligence methods. This is necessary to improve the accuracy and efficiency of AMD diagnosis, as well as to provide faster and more accurate treatment assignment to each patient. The U-Net architecture was chosen as …	10.3103/S1060992X24700565	0
2-s2.0-85212768618	Inter-rater reliability in labeling quality and pathological features of retinal OCT scans: A customized annotation software approach	Du K.	PLoS ONE	19	12		1	12	2024	https://www.scopus.com/inward/record.uri?partnerID=HzOxMe3b&scp=85212768618&origin=inward	Objectives Various imaging features on optical coherence tomography (OCT) are crucial for identifying and defining disease progression. Establishing a consensus on these imaging features is essential, particularly for training deep learning models for disease classification. This study aims to analyze the inter-rater reliability in labeling the quality and common imaging signatures of retinal OCT…	10.1371/journal.pone.0314707	0
2-s2.0-85212689918	Estimation of foveal avascular zone area from a B-scan OCT image using machine learning algorithms	Toyama T.	PLoS ONE	19	12		1	12	2024	https://www.scopus.com/inward/record.uri?partnerID=HzOxMe3b&scp=85212689918&origin=inward	Purpose The objective of this study is to estimate the area of the Foveal Avascular Zone (FAZ) from B-scan OCT images using machine learning algorithms. Methods We developed machine learning models to predict the FAZ area from OCT B-scan images of eyes without retinal vascular diseases. The study involved three models: Model 1 predicted the FAZ length from B-scan images; Model 2 estimated the FAZ…	10.1371/journal.pone.0315825	0
2-s2.0-85212647295	Band Visibility in High-Resolution Optical Coherence Tomography Assessed With a Custom Review Tool and Updated, Histology-Derived Nomenclature	Goerdt L.	Translational Vision Science and Technology	13	12		1	12	2024	https://www.scopus.com/inward/record.uri?partnerID=HzOxMe3b&scp=85212647295&origin=inward	Purpose: For structure-function research at the transition of aging to age-related macular degeneration, we refined the current consensus optical coherence tomography (OCT) nomenclature and evaluated a novel review software for investigational highresolution OCT imaging (HR-OCT; <3 Œºm axial resolution). Method: Volume electron microscopy, immunolocalizations, histology, and investigational devic…	10.1167/tvst.13.12.19	0
2-s2.0-85212606992	Multi-Omics Integration With Machine Learning IdentifieEarly Diabetic Retinopathy, Diabetic Macula Edema and Anti-VEGF Treatment Response	Pang Y.	Translational Vision Science and Technology	13	12		1	12	2024	https://www.scopus.com/inward/record.uri?partnerID=HzOxMe3b&scp=85212606992&origin=inward	Purpose: Identify optimal metabolic features and pathways across diabetic retinopathy (DR) stages, develop risk models to differentiate diabetic macular edema (DME), and predict anti-vascular endothelial growth factor (anti-VEGF) therapy response. Methods: We analyzed 108 aqueous humor samples from 78 type 2 diabetes mellitus patients and 30 healthy controls. Ultra-high-performance liquid chromat…	10.1167/tvst.13.12.23	0
2-s2.0-85212595659	Changes in Waveguiding Cone Photoreceptors and Color Vision in Patients With Diabetes Mellitus	Vaughan M.	Investigative Ophthalmology and Visual Science	65	14		1	12	2024	https://www.scopus.com/inward/record.uri?partnerID=HzOxMe3b&scp=85212595659&origin=inward	PURPOSE. Although it is well known that photoreceptor damage and color vision loss occur in patients with diabetic retinopathy (DR), the relationship between structural and functional changes in diabetes mellitus (DM) remains unclear. Using highly sensitive measures of photoreceptor structure and function, we aim to determine whether early loss of color sensitivity in DM is also accompanied by de…	10.1167/iovs.65.14.28	0
2-s2.0-85212259993	Quantitative Coronary Angiography Guidance for Drug-Eluting Stent Implantation: A Narrative Review	Lee C.W.	Health Science Reports	7	12		1	12	2024	https://www.scopus.com/inward/record.uri?partnerID=HzOxMe3b&scp=85212259993&origin=inward	Background: Percutaneous coronary intervention (PCI) using drug-eluting stents is an established strategy for the treatment of significant obstructive coronary artery disease. Evidence supports that intravascular imaging-guided PCI offers advantages over conventional angiography-guided PCI, though its use is limited, likely due to high costs. Angiography-guided PCI relies on visual estimation, le…	10.1002/hsr2.70286	0
2-s2.0-85212244869	Quantifying the Corneal Nerve Whorl Pattern	Lapierre-Landry M.	Translational Vision Science and Technology	13	12		1	12	2024	https://www.scopus.com/inward/record.uri?partnerID=HzOxMe3b&scp=85212244869&origin=inward	Purpose: The corneal nerves within the sub-basal nerve plexus (SBNP) display a distinctive whorl-like pattern, a highly dynamic structure that could be a marker of diseases. Previous studies have reported a decrease in whorl nerve density in patients with diabetes, indicating an avenue for noninvasive monitoring of diabetic neuropathy. However, conflicting results have since been reported, highli…	10.1167/tvst.13.12.11	0
2-s2.0-85211939540	Efficacy of Essential Oils of Ocimum gratissimum and Mesosphaerum suaveolens Against Culex Quinquefasciatus	Ojianwuna C.C.	Natural Product Communications	19	12		1	12	2024	https://www.scopus.com/inward/record.uri?partnerID=HzOxMe3b&scp=85211939540&origin=inward	Background: Insecticide resistance is a prevailing global concern mandating the search for alternative control intervention and adopting innovative approaches such as insecticide coated curtains, insecticide-incorporated paints and the possibility of adulticidal trials using the ready-to-use humidifier. Objectives: This study critically tested the larvicidal, pupicidal and adulticidal validity of…	10.1177/1934578X241306949	0
2-s2.0-85211804460	Session-by-Session Prediction of Anti-Endothelial Growth Factor Injection Needs in Neovascular Age-Related Macular Degeneration Using Optical-Coherence-Tomography-Derived Features and Machine Learning	Ragni F.	Diagnostics	14	23		1	12	2024	https://www.scopus.com/inward/record.uri?partnerID=HzOxMe3b&scp=85211804460&origin=inward	Background/Objectives: Neovascular age-related macular degeneration (nAMD) is a retinal disorder leading to irreversible central vision loss. The pro-re-nata (PRN) treatment for nAMD involves frequent intravitreal injections of anti-VEGF medications, placing a burden on patients and healthcare systems. Predicting injections needs at each monitoring session could optimize treatment outcomes and re…	10.3390/diagnostics14232609	0
2-s2.0-85211411675	CNN-Based Device-Agnostic Feature Extraction From ONH OCT Scans	Driessen S.J.	Translational Vision Science and Technology	13	12		1	12	2024	https://www.scopus.com/inward/record.uri?partnerID=HzOxMe3b&scp=85211411675&origin=inward	Purpose: Optical coherence tomography (OCT)-derived measurements of the optic nerve head (ONH) from different devices are not interchangeable. This poses challenges to patient follow-up and collaborative studies. Here, we present a device-agnostic method for the extraction of OCT biomarkers using artificial intelligence. Methods: ONH-centered OCT volumes from the Heidelberg SPECTRALIS, ZEISS CIRR…	10.1167/tvst.13.12.5	0
2-s2.0-85211357825	Development and validation of CNN-MLP models for predicting anti-VEGF therapy outcomes in diabetic macular edema	Leng X.	Scientific Reports	14	1		1	12	2024	https://www.scopus.com/inward/record.uri?partnerID=HzOxMe3b&scp=85211357825&origin=inward	Diabetic macular edema (DME) is a common complication of diabetes that can lead to vision loss, and anti-vascular endothelial growth factor (anti-VEGF) therapy is the standard of care for DME, but the treatment outcomes vary widely among patients. This study collected optical coherence tomography (OCT) images and clinical data from DME patients who received anti-VEGF treatment to develop and vali…	10.1038/s41598-024-82007-4	0
2-s2.0-85211132073	Microcirculatory parameters as risk factors for predicting progression of posterior staphyloma in highly myopic eyes: a case‚Äìcontrol study	Li H.	Eye and Vision	11	1		1	12	2024	https://www.scopus.com/inward/record.uri?partnerID=HzOxMe3b&scp=85211132073&origin=inward	Background: To assess the rate of macular blood flow decreasing in adults with and without posterior staphyloma (PS) using optical coherence tomography angiography (OCTA) and to identify risk factors associated with PS progression. Methods: This longitudinal case-control study enrolled 122 eyes of 122 patients‚Äî64 patients with PS (PS group) and 58 patients without PS (NPS group). Participants u…	10.1186/s40662-024-00413-1	0
2-s2.0-85211117262	Evaluating deep learning models for classifying OCT images with limited data and noisy labels	Miladinoviƒá A.	Scientific Reports	14	1		1	12	2024	https://www.scopus.com/inward/record.uri?partnerID=HzOxMe3b&scp=85211117262&origin=inward	The use of deep learning for OCT image classification could enhance the diagnosis and monitoring of retinal diseases. However, challenges like variability in retinal abnormalities, noise, and artifacts in OCT images limit its clinical use. Our study aimed to evaluate the performance of various deep learning (DL) architectures in classifying retinal pathologies versus healthy cases based on OCT im…	10.1038/s41598-024-81127-1	0
2-s2.0-85211020213	RT-Sort: An action potential propagationbased algorithm for real time spike detection and sorting with millisecond latencies	van der Molen T.	PLoS ONE	19	2025-12-12		1	12	2024	https://www.scopus.com/inward/record.uri?partnerID=HzOxMe3b&scp=85211020213&origin=inward	With the use of high-density multi-electrode recording devices, electrophysiological signals resulting from action potentials of individual neurons can now be reliably detected on multiple adjacent recording electrodes. Spike sorting assigns these signals to putative neural sources. However, until now, spike sorting can only be performed after completion of the recording, preventing true real tim…	10.1371/journal.pone.0312438	0
2-s2.0-85210988709	BreakNet: discontinuity-resilient multi-scale transformer segmentation of retinal layers	Ganjee R.	Biomedical Optics Express	15	12	6725-6738	1	12	2024	https://www.scopus.com/inward/record.uri?partnerID=HzOxMe3b&scp=85210988709&origin=inward	Visible light optical coherence tomography (vis-OCT) is gaining traction for retinal imaging due to its high resolution and functional capabilities. However, the significant absorption of hemoglobin in the visible light range leads to pronounced shadow artifacts from retinal blood vessels, posing challenges for accurate layer segmentation. In this study, we present BreakNet, a multi-scale Transfo…	10.1364/BOE.538904	0
2-s2.0-85210950880	Identifying retinal pigment epithelium cells in adaptive optics-optical coherence tomography images with partial annotations and superhuman accuracy	Soltanian-Zadeh S.	Biomedical Optics Express	15	12	6922-6939	1	12	2024	https://www.scopus.com/inward/record.uri?partnerID=HzOxMe3b&scp=85210950880&origin=inward	Retinal pigment epithelium (RPE) cells are essential for normal retinal function. Morphological defects in these cells are associated with a number of retinal neurodegenerative diseases. Owing to the cellular resolution and depth-sectioning capabilities, individual RPE cells can be visualized in vivo with adaptive optics-optical coherence tomography (AO-OCT). Rapid, cost-efficient, and objective …	10.1364/BOE.538473	0
2-s2.0-85210945099	Simultaneous 2-photon and 3-photon excitation with a red fluorescent protein-cyanine dye probe pair in the 1700-nm excitation window for deep in vivo neurovascular imaging	Xia F.	Biomedical Optics Express	15	12	6670-6681	1	12	2024	https://www.scopus.com/inward/record.uri?partnerID=HzOxMe3b&scp=85210945099&origin=inward	In vivo imaging of the neurovascular network is considered to be one of the most powerful approaches for understanding brain functionality. Nevertheless, simultaneously imaging the biological neural network and blood vessels in deep brain layers in a non-invasive manner remains to a major challenge due to the lack of appropriate labeling fluorescence probe pairs. Herein, we proposed a 2-photon an…	10.1364/BOE.534688	0
2-s2.0-85210918256	Fast and customizable image formation model for optical coherence tomography	Mazzolani A.	Biomedical Optics Express	15	12	6783-6798	1	12	2024	https://www.scopus.com/inward/record.uri?partnerID=HzOxMe3b&scp=85210918256&origin=inward	Optical coherence tomography (OCT) is a technique that performs high-resolution, three-dimensional, imaging of semi-transparent scattering biological tissues. Models of OCT image formation are needed for applications such as aiding image interpretation and validating OCT signal processing techniques. Existing image formation models generally trade off between model realism and computation time. I…	10.1364/BOE.534263	0
2-s2.0-85210914701	Accurate attenuation characterization in optical coherence tomography using multi-reference phantoms and deep learning	Peng N.	Biomedical Optics Express	15	12	6697-6714	1	12	2024	https://www.scopus.com/inward/record.uri?partnerID=HzOxMe3b&scp=85210914701&origin=inward	The optical attenuation coefficient (AC), a crucial tissue parameter indicating the rate of light attenuation within a medium, enables quantitative analysis of tissue properties and facilitates tissue differentiation. Despite its growing clinical significance, accurate quantification of AC from optical coherence tomography (OCT) signals remains a pressing concern. This study comprehensively inves…	10.1364/BOE.543606	0
2-s2.0-85210276659	AUTOMATIC METHOD OF MACULAR DISEASES DETECTION USING DEEP CNN-GRU NETWORK IN OCT IMAGES	Powroznik P.	Acta Mechanica et Automatica	18	4	197-206	1	12	2024	https://www.scopus.com/inward/record.uri?partnerID=HzOxMe3b&scp=85210276659&origin=inward	The increasing development of Deep Learning mechanism allowed ones to create semi-fully or fully automated diagnosis software solutions for medical imaging diagnosis. The convolutional neural networks are widely applied for central retinal diseases classification based on OCT images. The main aim of this study is to propose a new network, Deep CNN-GRU for classification of early-stage and end-sta…	10.2478/ama-2024-0074	1
2-s2.0-85210131246	Retinal structure guidance-and-adaption network for early Parkinson's disease recognition based on OCT images	Shi H.	Computerized Medical Imaging and Graphics	118			1	12	2024	https://www.scopus.com/inward/record.uri?partnerID=HzOxMe3b&scp=85210131246&origin=inward	Parkinson's disease (PD) is a leading neurodegenerative disease globally. Precise and objective PD diagnosis is significant for early intervention and treatment. Recent studies have shown significant correlations between retinal structure information and PD based on optical coherence tomography (OCT) images, providing another potential means for early PD recognition. However, how to exploit the r…	10.1016/j.compmedimag.2024.102463	0
2-s2.0-85209998681	Diagnostic model of microvasculature and neurologic alterations in the retina and optic disc for lupus nephritis	Yu Y.	Photodiagnosis and Photodynamic Therapy	50			1	12	2024	https://www.scopus.com/inward/record.uri?partnerID=HzOxMe3b&scp=85209998681&origin=inward	Background: Machine learning (ML) analysis of retinal nerve fiber layer (RNFL) thickness and vessel density (VD) alterations in the macular region and optic disc may provide a new diagnostic method for lupus nephritis (LN). This study aimed to assess these alterations in LN patients using optical coherence tomography angiography (OCTA). Methods: A retrospective analysis was conducted on 81 system…	10.1016/j.pdpdt.2024.104406	0
2-s2.0-85209808826	Bessel beam optical coherence microscopy enables multiscale assessment of cerebrovascular network morphology and function	Glandorf L.	Light: Science and Applications	13	1		1	12	2024	https://www.scopus.com/inward/record.uri?partnerID=HzOxMe3b&scp=85209808826&origin=inward	Understanding the morphology and function of large-scale cerebrovascular networks is crucial for studying brain health and disease. However, reconciling the demands for imaging on a broad scale with the precision of high-resolution volumetric microscopy has been a persistent challenge. In this study, we introduce Bessel beam optical coherence microscopy with an extended focus to capture the full …	10.1038/s41377-024-01649-1	0
2-s2.0-85209765280	Rhaponticin suppresses the stemness phenotype of gastric cancer stem-like cells CD133+/CD166 + by inhibiting programmed death-ligand 1	Li Y.	BMC Gastroenterology	24	1		1	12	2024	https://www.scopus.com/inward/record.uri?partnerID=HzOxMe3b&scp=85209765280&origin=inward	Background: Gastric cancer stem cells (GCSCs) are key contributors to tumorigenesis, recurrence and metastasis, complicating gastric cancer (GC) treatment. Rhaponticin (RA), a potential novel anticancer drug, has unexplored effects on GCSCs. Methods: GCSCs were isolated using CD133 and CD166 markers with magnetic bead separation method and then evaluated their response to the IC50 concentrations …	10.1186/s12876-024-03512-4	0
2-s2.0-85209713496	Eye Disease Prediction Using Deep Learning and Attention on Oct Scans	Rani A.A.	SN Computer Science	5	8		1	12	2024	https://www.scopus.com/inward/record.uri?partnerID=HzOxMe3b&scp=85209713496&origin=inward	For many years, eye disorders have presented formidable obstacles; nevertheless, recent technological developments have created new opportunities for both diagnosis and therapy. This field relies heavily on deep learning and machine learning techniques, especially when paired with optical coherent tomography (OCT) imaging. We suggest a brand-new technique for accurately identifying eye conditions…	10.1007/s42979-024-03451-7	0
2-s2.0-85209691954	20(R)-ginsenoside Rg3 alleviates diabetic retinal injury in T2DM mice by attenuating ROS-mediated ER stress through the activation of the Nrf2/HO-1 axis	Li W.l.	Phytomedicine	135			1	12	2024	https://www.scopus.com/inward/record.uri?partnerID=HzOxMe3b&scp=85209691954&origin=inward	Background: Although our previous work confirmed 20(R)-ginsenoside Rg3 (R-Rg3), which is an active ingredient in the Panax Ginseng C.A. Meyer, to have good anti-diabetic activity, its beneficial effect on diabetic retinal injury was found to be limited. Purpose: This study aims to investigate the protective effects of R-Rg3 on diabetes-induced retinal injury and the associated molecular mechanism…	10.1016/j.phymed.2024.156202	0
2-s2.0-85209657231	Circumpapillary OCT-based multi-sector analysis of retinal layer thickness in patients with glaucoma and high myopia	Gende M.	Computerized Medical Imaging and Graphics	118			1	12	2024	https://www.scopus.com/inward/record.uri?partnerID=HzOxMe3b&scp=85209657231&origin=inward	Glaucoma is the leading cause of irreversible blindness worldwide. The diagnosis process for glaucoma involves the measurement of the thickness of retinal layers in order to track its degeneration. The elongated shape of highly myopic eyes can hinder this diagnosis process, since it affects the OCT scanning process, producing deformations that can mimic or mask the degeneration caused by glaucoma…	10.1016/j.compmedimag.2024.102464	0
2-s2.0-85209569608	Fluid Pathways in Age-Related Macular Degeneration Elucidated with Advanced Retinal Imaging	Feo A.	Ophthalmology Retina	8	12	1115-1117	1	12	2024	https://www.scopus.com/inward/record.uri?partnerID=HzOxMe3b&scp=85209569608&origin=inward		10.1016/j.oret.2024.08.019	1
2-s2.0-85209562354	Automated measurement and correlation analysis of fundus tessellation and optic disc characteristics in myopia	Guo Z.	Scientific Reports	14	1		1	12	2024	https://www.scopus.com/inward/record.uri?partnerID=HzOxMe3b&scp=85209562354&origin=inward	This study aims to quantify fundus tessellated (FT) density and optic disc (OD) morphology using deep learning (DL) techniques and to investigate the correlations between these fundus characteristics and refractive function in young patients with myopia. We constructed two DL-based segmentation models to delineate the FT, OD, peripapillary atrophy (PPA), and macula at a pixel-level resolution. Th…	10.1038/s41598-024-80090-1	0
2-s2.0-85209554700	Topographic and quantitative correlation of structure and function using deep learning in subclinical biomarkers of intermediate age-related macular degeneration	Birner K.	Scientific Reports	14	1		1	12	2024	https://www.scopus.com/inward/record.uri?partnerID=HzOxMe3b&scp=85209554700&origin=inward	To examine the morphological impact of deep learning (DL)-quantified biomarkers on point-wise sensitivity (PWS) using microperimetry (MP) and optical coherence tomography (OCT) in intermediate AMD (iAMD). Patients with iAMD were examined by OCT (Spectralis). DL-based algorithms quantified ellipsoid zone (EZ)-thickness, hyperreflective foci (HRF) and drusen volume. Outer nuclear layer (ONL)-thickn…	10.1038/s41598-024-72522-9	1
2-s2.0-85209549320	Cervical OCT image classification using contrastive masked autoencoders with Swin Transformer	Wang Q.	Computerized Medical Imaging and Graphics	118			1	12	2024	https://www.scopus.com/inward/record.uri?partnerID=HzOxMe3b&scp=85209549320&origin=inward	Background and Objective: Cervical cancer poses a major health threat to women globally. Optical coherence tomography (OCT) imaging has recently shown promise for non-invasive cervical lesion diagnosis. However, obtaining high-quality labeled cervical OCT images is challenging and time-consuming as they must correspond precisely with pathological results. The scarcity of such high-quality labeled…	10.1016/j.compmedimag.2024.102469	0
2-s2.0-85209389008	Anti-VEGF treatment outcome prediction based on optical coherence tomography images in neovascular age-related macular degeneration using a deep neural network	Han J.M.	Scientific Reports	14	1		1	12	2024	https://www.scopus.com/inward/record.uri?partnerID=HzOxMe3b&scp=85209389008&origin=inward	Age-related macular degeneration (AMD) is a major cause of blindness in developed countries, and the number of affected patients is increasing worldwide. Intravitreal injections of anti-vascular endothelial growth factor (VEGF) are the standard therapy for neovascular AMD (nAMD), and optical coherence tomography (OCT) is a crucial tool for evaluating the anatomical condition of the macula. Howeve…	10.1038/s41598-024-79034-6	0
2-s2.0-85209227604	In vivo evaluation of complex polyps with endoscopic optical coherence tomography and deep learning during routine colonoscopy: a feasibility study	Nie H.	Scientific Reports	14	1		1	12	2024	https://www.scopus.com/inward/record.uri?partnerID=HzOxMe3b&scp=85209227604&origin=inward	Standard-of-care (SoC) imaging for assessing colorectal polyps during colonoscopy, based on white-light colonoscopy (WLC) and narrow-band imaging (NBI), does not have sufficient accuracy to assess the invasion depth of complex polyps non-invasively during colonoscopy. We aimed to evaluate the feasibility of a custom endoscopic optical coherence tomography (OCT) probe for assessing colorectal poly…	10.1038/s41598-024-78891-5	0
2-s2.0-85209169060	Cross-instrument optical coherence tomography-angiography (OCTA)-based prediction of age-related macular degeneration (AMD) disease activity using artificial intelligence	Heinke A.	Scientific Reports	14	1		1	12	2024	https://www.scopus.com/inward/record.uri?partnerID=HzOxMe3b&scp=85209169060&origin=inward	This study investigates the efficacy of predicting age-related macular degeneration (AMD) activity through deep neural networks (DNN) using a cross-instrument training dataset composed of Optical coherence tomography-angiography (OCTA) images from two different manufacturers. A retrospective cross-sectional study analyzed 2D vascular en-face OCTA images from Heidelberg Spectralis (1478 samples: 1…	10.1038/s41598-024-78327-0	0
2-s2.0-85209127513	Artificial intelligence-based prediction of neurocardiovascular risk score from retinal swept-source optical coherence tomography‚Äìangiography	Germanese C.	Scientific Reports	14	1		1	12	2024	https://www.scopus.com/inward/record.uri?partnerID=HzOxMe3b&scp=85209127513&origin=inward	The recent rise of artificial intelligence represents a revolutionary way of improving current medical practices, including cardiovascular (CV) assessment scores. Retinal vascular alterations may reflect systemic processes such as the presence of CV risk factors. The value of swept-source retinal optical coherence tomography‚Äìangiography (SS OCT-A) imaging is significantly enhanced by image anal…	10.1038/s41598-024-78587-w	0
2-s2.0-85208757018	Deep learning based highly accurate transplanted bioengineered corneal equivalent thickness measurement using optical coherence tomography	Seong D.	npj Digital Medicine	7	1		1	12	2024	https://www.scopus.com/inward/record.uri?partnerID=HzOxMe3b&scp=85208757018&origin=inward	Corneal transplantation is the primary treatment for irreversible corneal diseases, but due to limited donor availability, bioengineered corneal equivalents are being developed as a solution, with biocompatibility, structural integrity, and physical function considered key factors. Since conventional evaluation methods may not fully capture the complex properties of the cornea, there is a need fo…	10.1038/s41746-024-01305-3	1
2-s2.0-85208602876	Multi-modal representation learning in retinal imaging using self-supervised learning for enhanced clinical predictions	S√ºkei E.	Scientific Reports	14	1		1	12	2024	https://www.scopus.com/inward/record.uri?partnerID=HzOxMe3b&scp=85208602876&origin=inward	Self-supervised learning has become the cornerstone of building generalizable and transferable artificial intelligence systems in medical imaging. In particular, contrastive representation learning techniques trained on large multi-modal datasets have demonstrated impressive capabilities of producing highly transferable representations for different downstream tasks. In ophthalmology, large multi…	10.1038/s41598-024-78515-y	0
2-s2.0-85208466114	Evaluation of proximod, a selective agonist of sphingosine-1-phosphate receptor-1, in healthy volunteers and patients with rheumatoid arthritis: a phase 1, double-blind, randomised, placebo-controlled, ascending dose trial	Zhang H.	The Lancet Rheumatology	6	12	e837-e847	1	12	2024	https://www.scopus.com/inward/record.uri?partnerID=HzOxMe3b&scp=85208466114&origin=inward	Background: Proximod is a selective agonist of sphingosine-1-phosphate receptor-1 (S1PR1). It acts by redirecting lymphocytes from the circulation to secondary lymph nodes, and is under development as an immunomodulator for rheumatoid arthritis. We aimed to evaluate the safety, pharmacokinetics, and preliminary efficacy of proximod in healthy volunteers and patients with rheumatoid arthritis. Met…	10.1016/S2665-9913(24)00199-1	1
2-s2.0-85208162798	Association between renal function and the Treatment of Diabetic Macular Edema in Long-Term Cohort Study	Chou Y.B.	Scientific Reports	14	1		1	12	2024	https://www.scopus.com/inward/record.uri?partnerID=HzOxMe3b&scp=85208162798&origin=inward	To determine the correlation between the severity of chronic kidney disease (CKD) and treatment of diabetic macular edema (DME). The retrospective 2-year cohort study included eyes with DME confirmed using spectral-domain optical coherence tomography in Taipei Veterans General Hospital, Taiwan, between 2010 and 2020. All the eyes were treated with an intravitreal injection of anti-vascular endoth…	10.1038/s41598-024-77530-3	0
2-s2.0-85208109297	Clinical outcomes of untreated adults living with chronic hepatitis B in The Gambia: an analysis of data from the prospective PROLIFICA cohort study	Ndow G.	The Lancet Gastroenterology and Hepatology	9	12	1133-1146	1	12	2024	https://www.scopus.com/inward/record.uri?partnerID=HzOxMe3b&scp=85208109297&origin=inward	Background: Expanding antiviral therapy to people with chronic hepatitis B virus (HBV) infection who are ineligible to receive treatment under current international criteria has been increasingly debated. Evidence to support this approach is scarce, especially in Africa. We aimed to address this knowledge gap by analysing the clinical outcomes of people with chronic hepatitis B in The Gambia who …	10.1016/S2468-1253(24)00226-7	1
2-s2.0-85208082353	Pilot deployment of a machine-learning enhanced prediction of need for hemorrhage resuscitation after trauma ‚Äì the ShockMatrix pilot study	Gauss T.	BMC Medical Informatics and Decision Making	24	1		1	12	2024	https://www.scopus.com/inward/record.uri?partnerID=HzOxMe3b&scp=85208082353&origin=inward	Importance: Decision-making in trauma patients remains challenging and often results in deviation from guidelines. Machine-Learning (ML) enhanced decision-support could improve hemorrhage resuscitation. Aim: To develop a ML enhanced decision support tool to predict Need for Hemorrhage Resuscitation (NHR) (part I) and test the collection of the predictor variables in real time in a smartphone app …	10.1186/s12911-024-02723-9	1
2-s2.0-85208017439	Fully automatic deep convolutional approaches for the screening of neurodegeneratives diseases using multi-view OCT images	√Ålvarez-Rodr√≠guez L.	Artificial Intelligence in Medicine	158			1	12	2024	https://www.scopus.com/inward/record.uri?partnerID=HzOxMe3b&scp=85208017439&origin=inward	The prevalence of neurodegenerative diseases (NDDs) such as Alzheimer's (AD), Parkinson's (PD), Essential tremor (ET), and Multiple Sclerosis (MS) is increasing alongside the aging population. Recent studies suggest that these disorders can be identified through retinal imaging, allowing for early detection and monitoring via Optical Coherence Tomography (OCT) scans. This study is at the forefron…	10.1016/j.artmed.2024.103006	0
2-s2.0-85207925487	Automated segmentation of retinal layers in optical coherence tomography images using Xception70 feature extraction	Mani P.	Applied Soft Computing	167			1	12	2024	https://www.scopus.com/inward/record.uri?partnerID=HzOxMe3b&scp=85207925487&origin=inward	Optical coherence tomography (OCT) imaging plays a critical role in evaluating retinal layer thickness, serving as a pivotal diagnostic tool for numerous retinal conditions. However, challenges such as speckle noise, poor image contrast, and ambiguous retinal detachments, like drusen, often hinder accurate segmentation of retinal layers. To address these challenges and enhance diagnostic precisio…	10.1016/j.asoc.2024.112414	0
2-s2.0-85207262222	Early detection of dementia through retinal imaging and trustworthy AI	Hao J.	npj Digital Medicine	7	1		1	12	2024	https://www.scopus.com/inward/record.uri?partnerID=HzOxMe3b&scp=85207262222&origin=inward	Alzheimer‚Äôs disease (AD) is a global healthcare challenge lacking a simple and affordable detection method. We propose a novel deep learning framework, Eye-AD, to detect Early-onset Alzheimer‚Äôs Disease (EOAD) and Mild Cognitive Impairment (MCI) using OCTA images of retinal microvasculature and choriocapillaris. Eye-AD employs a multilevel graph representation to analyze intra- and inter-insta…	10.1038/s41746-024-01292-5	0
2-s2.0-85207114104	AI explainability and bias propagation in medical decision support	Gertych A.	Computer Methods and Programs in Biomedicine	257			1	12	2024	https://www.scopus.com/inward/record.uri?partnerID=HzOxMe3b&scp=85207114104&origin=inward		10.1016/j.cmpb.2024.108465	0
2-s2.0-85206811707	Segmentation of choroidal area in optical coherence tomography images using a transfer learning-based conventional neural network: a focus on diabetic retinopathy and a literature review	Saeidian J.	BMC Medical Imaging	24	1		1	12	2024	https://www.scopus.com/inward/record.uri?partnerID=HzOxMe3b&scp=85206811707&origin=inward	Background: This study aimed to evaluate the effectiveness of DeepLabv3+with Squeeze-and-Excitation (DeepLabv3+SE) architectures for segmenting the choroid in optical coherence tomography (OCT) images of patients with diabetic retinopathy. Methods: A total of 300 B-scans were selected from 21 patients with mild to moderate diabetic retinopathy. Six DeepLabv3+SE variants, each utilizing a differen…	10.1186/s12880-024-01459-2	0
2-s2.0-85206673441	Assessing the Correlation Between Retinal Arteriolar Bifurcation Parameters and Coronary Atherosclerosis	Dai G.	Ophthalmology and Therapy	13	12	3079-3093	1	12	2024	https://www.scopus.com/inward/record.uri?partnerID=HzOxMe3b&scp=85206673441&origin=inward	Introduction: The aim of this study was to examine the relationship between the morphological parameters of retinal arteriolar bifurcations and coronary artery disease (CAD). Methods: In this cross-sectional observational study, fundus photography was conducted on 444 participants to capture retinal arteriolar bifurcations. A total of 731 fundus photographs yielded 9625 measurable bifurcations. A…	10.1007/s40123-024-01038-2	0
2-s2.0-85206544161	Evaluating facial dermis aging in healthy Caucasian females with LC-OCT and deep learning	Assi A.	Scientific Reports	14	1		1	12	2024	https://www.scopus.com/inward/record.uri?partnerID=HzOxMe3b&scp=85206544161&origin=inward	Recent advancements in high-resolution imaging have significantly improved our understanding of microstructural changes in the skin and their relationship to the aging process. Line Field Confocal Optical Coherence Tomography (LC-OCT) provides detailed 3D insights into various skin layers, including the papillary dermis and its fibrous network. In this study, a deep learning model utilizing a 3D …	10.1038/s41598-024-74370-z	2
2-s2.0-85206278810	Importance of OCT-derived biomarkers for the recurrence of central serous chorioretinopathy using statistics and predictive modelling	Seiler E.	Scientific Reports	14	1		1	12	2024	https://www.scopus.com/inward/record.uri?partnerID=HzOxMe3b&scp=85206278810&origin=inward	Central serous chorioretinopathy (CSCR) is a retinal disease characterised by the accumulation of subretinal fluid, which often resolves spontaneously in acute cases. However, approximately one-third of patients experience recurrences that may cause severe and irreversible vision. This study aimed to identify parameters derived from optical coherence tomography (OCT) that are associated with CSCR…	10.1038/s41598-024-75275-7	0
2-s2.0-85206249075	Optical coherence tomography angiography image classification and analysis of diabetic retinopathy, using Wasserstein generative adversarial network augmentation	Hatode P.P.	International Journal of Electrical and Computer Engineering	14	6	7046-7056	1	12	2024	https://www.scopus.com/inward/record.uri?partnerID=HzOxMe3b&scp=85206249075&origin=inward	Deep learning algorithms effectively work with, a significant amount of data. trained on small datasets tend to have poor generalization. Data augmentation techniques can be used to make better use of existing training data, improving the applicability of deep learning methods. However, traditional data augmentation methods often produce limited additional credible data. The deep learning approac…	10.11591/ijece.v14i6.pp7046-7056	0
2-s2.0-85205804506	Influence of OCT biomarkers on microperimetry intra- and interdevice repeatability in diabetic macular edema	Stino H.	Scientific Reports	14	1		1	12	2024	https://www.scopus.com/inward/record.uri?partnerID=HzOxMe3b&scp=85205804506&origin=inward	To evaluate the intra- and interdevice repeatability of microperimetry (MP) assessments in patients with diabetic macular edema (DME) two consecutive MP testings (45 fovea-centered stimuli, 4‚Äì2 staircase strategy) were performed using MP3 (NIDEK, Aichi, Japan) and MAIA (CenterVue, Padova, Italy), respectively. Intraretinal fluid (IRF) and ellipsoid zone (EZ) thickness were automatically segment…	10.1038/s41598-024-74230-w	0
2-s2.0-85205680718	Retinal vascular changes after Silicon Oil removal in the Eye with Rhegmatogenous Retinal detachment	Salehi A.	International Journal of Retina and Vitreous	10	1		1	12	2024	https://www.scopus.com/inward/record.uri?partnerID=HzOxMe3b&scp=85205680718&origin=inward	Background: This study aims to examine vessel density changes in the optic nerve and macula following silicone oil removal (SOR) surgery in eyes with rhegmatogenous retinal detachment (RRD) at different time points by Optical Coherence Tomography Angiography (OCTA) in compared to the contralateral eye. Methods: A total of 43 eyes from 43 patients with silicone oil in their eyes for 3‚Äì9 months u…	10.1186/s40942-024-00587-9	0
2-s2.0-85205578027	Harmonizing Unets: Attention Fusion module in cascaded-Unets for low-quality OCT image fluid segmentation	Wu Z.	Computers in Biology and Medicine	183			1	12	2024	https://www.scopus.com/inward/record.uri?partnerID=HzOxMe3b&scp=85205578027&origin=inward	Optical coherence tomography (OCT) is widely used for its high resolution. Accurate OCT image segmentation can significantly improve the diagnosis and treatment of retinal diseases such as Diabetic Macular Edema (DME). However, in resource-limited regions, portable devices with low-quality output are more frequently used, severely affecting the performance of segmentation. To address this issue, …	10.1016/j.compbiomed.2024.109223	0
2-s2.0-85205520330	Vini, Vidi, Vici: Endoscopy's Julius Caesar Moment	Martin J.A.	Gastroenterology Clinics of North America	53	4	xv-xvii	1	12	2024	https://www.scopus.com/inward/record.uri?partnerID=HzOxMe3b&scp=85205520330&origin=inward		10.1016/j.gtc.2024.09.004	0
2-s2.0-85205433536	Adalimumab Drug Monitoring and Treatment Adjustment to Drug Antibodies in Noninfectious Uveitis	Pichi F.	American Journal of Ophthalmology	268		306-311	1	12	2024	https://www.scopus.com/inward/record.uri?partnerID=HzOxMe3b&scp=85205433536&origin=inward	Purpose: To explore the incidence of antibodies against adalimumab (AAA) development in noninfectious uveitis (NIU) and to examine the impact of treatment adjustment in nonresponders. Design: Retrospective case series. Methods: In this single-center study of patients with NIU treated with adalimumab, blood samples for adalimumab and AAA were collected and therapeutic adjustments post-monitoring i…	10.1016/j.ajo.2024.09.008	1
2-s2.0-85204934173	The digital age in retinal practice	Anguita R.	International Journal of Retina and Vitreous	10	1		1	12	2024	https://www.scopus.com/inward/record.uri?partnerID=HzOxMe3b&scp=85204934173&origin=inward	This editorial examines the transformative impact of the digital revolution on retinal practice, highlighting how technological advances are transforming patient care and pushing the boundaries of ophthalmology. It explores key areas of progress, including personalised medicine through big data, artificial intelligence and advanced imaging techniques; the role of telemedicine and home OCT in impr…	10.1186/s40942-024-00580-2	1
2-s2.0-85204795757	Advanced shape detection in Optical Coherence Tomography (OCT) imaging	Ibraheem Jabbar S.	Ain Shams Engineering Journal	15	12		1	12	2024	https://www.scopus.com/inward/record.uri?partnerID=HzOxMe3b&scp=85204795757&origin=inward	Automated detection of morphological changes in retinal layers using Optical Coherence Tomography (OCT) imaging assists optometrists in making accurate decisions regarding eye diseases. While OCT devices can clearly show these changes, they often lack precise descriptions supported by calculations and numerical comparisons to the normal state of the retina. Therefore, this work proposes and appli…	10.1016/j.asej.2024.102981	0
2-s2.0-85204482095	Deep radiomics-based prognostic prediction of oral cancer using optical coherence tomography	Yuan W.	BMC Oral Health	24	1		1	12	2024	https://www.scopus.com/inward/record.uri?partnerID=HzOxMe3b&scp=85204482095&origin=inward	Background: This study aims to evaluate the integration of optical coherence tomography (OCT) and peripheral blood immune indicators for predicting oral cancer prognosis by artificial intelligence. Methods: In this study, we examined patients undergoing radical oral cancer resection and explored inherent relationships among clinical data, OCT images, and peripheral immune indicators for oral canc…	10.1186/s12903-024-04849-8	1
2-s2.0-85204427973	Exploring amyotrophic lateral sclerosis through the visual system: A systematic review	Khanna R.K.	European Journal of Neurology	31	12		1	12	2024	https://www.scopus.com/inward/record.uri?partnerID=HzOxMe3b&scp=85204427973&origin=inward	Background and Purpose: The human visual system relies on neural networks throughout the brain that are easily accessible for tests exploring eye structures and movements. Over the past two decades, investigations have been carried out on both afferent and efferent components of the visual system in people with amyotrophic lateral sclerosis (ALS). This approach might represent an innovative bioma…	10.1111/ene.16475	0
2-s2.0-85204418439	AMD-SD: An Optical Coherence Tomography Image Dataset for wet AMD Lesions Segmentation	Hu Y.	Scientific Data	11	1		1	12	2024	https://www.scopus.com/inward/record.uri?partnerID=HzOxMe3b&scp=85204418439&origin=inward	Wet Age-related Macular Degeneration (wet AMD) is a common ophthalmic disease that significantly impacts patients‚Äô vision. Optical coherence tomography (OCT) examination has been widely utilized for diagnosing, treating, and monitoring wet AMD due to its cost-effectiveness, non-invasiveness, and repeatability, positioning it as the most valuable tool for diagnosis and tracking. OCT can provide …	10.1038/s41597-024-03844-6	1
2-s2.0-85204418112	A comparative evaluation of deep learning approaches for ophthalmology	Linde G.	Scientific Reports	14	1		1	12	2024	https://www.scopus.com/inward/record.uri?partnerID=HzOxMe3b&scp=85204418112&origin=inward	There is a growing number of publicly available ophthalmic imaging datasets and open-source code for Machine Learning algorithms. This allows ophthalmic researchers and practitioners to independently perform various deep-learning tasks. With the advancement in artificial intelligence (AI) and in the field of imaging, the choice of the most appropriate AI architecture for different tasks will vary…	10.1038/s41598-024-72752-x	0
2-s2.0-85203964168	Ensembling U-Nets for microaneurysm segmentation in optical coherence tomography angiography in patients with diabetic retinopathy	Husvogt L.	Scientific Reports	14	1		1	12	2024	https://www.scopus.com/inward/record.uri?partnerID=HzOxMe3b&scp=85203964168&origin=inward	Diabetic retinopathy is one of the leading causes of blindness around the world. This makes early diagnosis and treatment important in preventing vision loss in a large number of patients. Microaneurysms are the key hallmark of the early stage of the disease, non-proliferative diabetic retinopathy, and can be detected using OCT angiography quickly and non-invasively. Screening tools for non-proli…	10.1038/s41598-024-72375-2	0
2-s2.0-85203626785	Biosimilar Candidate CT-P42 in Diabetic Macular Edema: 24-Week Results from a Randomized, Active-Controlled, Phase III Study	Wolf S.	Ophthalmology Retina	8	12	1163-1173	1	12	2024	https://www.scopus.com/inward/record.uri?partnerID=HzOxMe3b&scp=85203626785&origin=inward	Objective: To demonstrate the therapeutic similarity of CT-P42 compared with reference aflibercept (Eylea) in adult patients with diabetic macular edema (DME). Design: Randomized, active-controlled, double-masked, phase III clinical trial Participants: Patients with a diagnosis of either type 1 or 2 diabetes mellitus with DME involving the center of the macula. Methods: Patients were randomized (…	10.1016/j.oret.2024.06.013	0
2-s2.0-85203621216	Keratomalacia and corneal perforation in vitamin A deficiency: Anterior-segment optical-coherence-tomography and histological findings	Weller J.M.	American Journal of Ophthalmology Case Reports	36			1	12	2024	https://www.scopus.com/inward/record.uri?partnerID=HzOxMe3b&scp=85203621216&origin=inward	Purpose: To describe the histological findings and results of anterior-segment optical-coherence-tomography (AS-OCT) in patients with severe keratomalacia and corneal perforation due to vitamin-A deficiency (VAD). Observations: Four patients (3 female, 1 male) with moderate to severe VAD were included in this single-center case series. Keratomalacia/corneal perforation was diagnosed by slit-lamp …	10.1016/j.ajoc.2024.102169	0
2-s2.0-85203378800	Analysis of anterior segment in primary angle closure suspect with deep learning models	Fu Z.	BMC Medical Informatics and Decision Making	24	1		1	12	2024	https://www.scopus.com/inward/record.uri?partnerID=HzOxMe3b&scp=85203378800&origin=inward	Objective: To analyze primary angle closure suspect (PACS) patients‚Äô anatomical characteristics of anterior chamber configuration, and to establish artificial intelligence (AI)-aided diagnostic system for PACS screening. Methods: A total of 1668 scans of 839 patients were included in this cross-sectional study. The subjects were divided into two groups: PACS group and normal group. With anterio…	10.1186/s12911-024-02658-1	0
2-s2.0-85203343413	Bibliometric analysis of ophthalmic OCT and OCT angiography research trends over the past 20 years	Qian Q.	International Ophthalmology	44	1		1	12	2024	https://www.scopus.com/inward/record.uri?partnerID=HzOxMe3b&scp=85203343413&origin=inward	Purpose: Optical coherence tomography (OCT) and OCT angiography (OCTA) are widely used in the diagnosis of ophthalmic diseases. This study aims to provide a comprehensive bibliometric analysis of ophthalmologic OCT and OCT angiography. Methods: We retrieved publications on ophthalmic OCT and OCTA from 2003 to 2022 from the Web of Science Core Collection and used bibliometric tools to analyze and …	10.1007/s10792-024-03292-6	0
2-s2.0-85203293558	Inner retinal layer thickness alterations in adult and pediatric patients with neurofibromatosis 1	Han S.Y.	Scientific Reports	14	1		1	12	2024	https://www.scopus.com/inward/record.uri?partnerID=HzOxMe3b&scp=85203293558&origin=inward	This study compared the thickness of each intraretinal layer in patients with neurofibromatosis 1 (NF1) and controls to analyze the association between intraretinal layer thickness and visual function. The macular spectral-domain optical coherence tomography volumetric dataset obtained from 68 eyes (25 adult eyes, 43 pediatric eyes) with NF1 without optic glioma and 143 control eyes (100 adult ey…	10.1038/s41598-024-71832-2	0
2-s2.0-85203276925	A potential biomarker for age-related macular degeneration disease: iris freckles	Koc H.	International Journal of Retina and Vitreous	10	1		1	12	2024	https://www.scopus.com/inward/record.uri?partnerID=HzOxMe3b&scp=85203276925&origin=inward	Backgraund: To determine the potential relationship between age-related macular degeneration and iris freckles. Method: In this case-control study, iris photographs of 300 eyes of 300 patients diagnosed with age-related macular degeneration and 300 eyes of 300 healthy volunteers were obtained with the help of a high-resolution mobile phone camera. The evaluated iris photographs were classified ac…	10.1186/s40942-024-00575-z	0
2-s2.0-85203258513	Advancements and emerging trends in ophthalmic anti-VEGF therapy: a bibliometric analysis	Deng J.	International Ophthalmology	44	1		1	12	2024	https://www.scopus.com/inward/record.uri?partnerID=HzOxMe3b&scp=85203258513&origin=inward	Introduction: Vascular Endothelial Growth Factor (VEGF) is associated with abnormal fundus neovascularization. Consequently, Anti-VEGF agents are vital for ophthalmic treatment. This paper reviews the application of anti-VEGF agents in ophthalmology over the past two decades with the aim of providing insights for further research. Methods: A meticulous search strategy was employed in the Web of S…	10.1007/s10792-024-03299-z	1
2-s2.0-85203258154	Therapeutic effect of a single lumbar puncture in idiopathic intracranial hypertension	Zaic S.	Journal of Headache and Pain	25	1		1	12	2024	https://www.scopus.com/inward/record.uri?partnerID=HzOxMe3b&scp=85203258154&origin=inward	Background: Idiopathic intracranial hypertension (IIH) is a neurological disorder characterized by increased intracranial pressure. Whilst lumbar puncture (LP) is necessary for the diagnosis of IIH, its therapeutic effect remains unclear. Our aim was to evaluate the therapeutic effect of a single LP in people with IIH (pwIIH). Methods: In this prospective observational study, we analysed short-te…	10.1186/s10194-024-01851-x	0
2-s2.0-85203151095	Forme fruste keratoconus detection with OCT corneal topography using artificial intelligence algorithms	Mourgues E.	Journal of Cataract and Refractive Surgery	50	12	1247-1253	1	12	2024	https://www.scopus.com/inward/record.uri?partnerID=HzOxMe3b&scp=85203151095&origin=inward	Purpose:To differentiate a normal cornea from a forme fruste keratoconus (FFKC) with the swept-source optical coherence tomography (SS-OCT) topography CASIA 2 using machine learning artificial intelligence algorithms.Setting:Monocentric, performed in CHU Bordeaux, Bordeaux, France.Design:Retrospective case-control.Methods:3 groups were included: KC group (108 eyes), FFKC (88 eyes), and normal cor…	10.1097/j.jcrs.0000000000001542	1
2-s2.0-85203059450	Motor-free telerobotic endomicroscopy for steerable and programmable imaging in complex curved and localized areas	Yuan S.	Nature Communications	15	1		1	12	2024	https://www.scopus.com/inward/record.uri?partnerID=HzOxMe3b&scp=85203059450&origin=inward	Intraluminal epithelial abnormalities, potential precursors to significant conditions like cancer, necessitate early detection for improved prognosis. We present a motor-free telerobotic optical coherence tomography (OCT) endoscope that offers high-resolution intraluminal imaging and overcomes the limitations of traditional systems in navigating curved lumens. This system incorporates a compact m…	10.1038/s41467-024-51633-x	2
2-s2.0-85203011204	Quantitative comparison of automated OCT and conventional FAF-based geographic atrophy measurements in the phase 3 OAKS/DERBY trials	Mai J.	Scientific Reports	14	1		1	12	2024	https://www.scopus.com/inward/record.uri?partnerID=HzOxMe3b&scp=85203011204&origin=inward	With the approval of the first two substances for the treatment of geographic atrophy (GA) secondary to age-related macular degeneration (AMD), a standardized monitoring of patients treated with complement inhibitors in clinical practice is needed. Optical coherence tomography (OCT) provides high-resolution access to the retinal pigment epithelium (RPE) and neurosensory layers, such as the ellips…	10.1038/s41598-024-71496-y	1
2-s2.0-85202952910	Impact of acquisition area on deep-learning-based glaucoma detection in different plexuses in OCTA	Schottenhamml J.	Scientific Reports	14	1		1	12	2024	https://www.scopus.com/inward/record.uri?partnerID=HzOxMe3b&scp=85202952910&origin=inward	Glaucoma is a group of neurodegenerative diseases that can lead to irreversible blindness. Yet, the progression can be slowed down if diagnosed and treated early enough. Optical coherence tomography angiography (OCTA) can non-invasively provide valuable information about the retinal microcirculation that has shown to be correlated with the onset of the disease. The vessel density (VD) is the most…	10.1038/s41598-024-71235-3	0
2-s2.0-85202476438	Artificial intelligence in corneal diseases: A narrative review	Nguyen T.	Contact Lens and Anterior Eye	47	6		1	12	2024	https://www.scopus.com/inward/record.uri?partnerID=HzOxMe3b&scp=85202476438&origin=inward	Corneal diseases represent a growing public health burden, especially in resource-limited settings lacking access to specialized eye care. Artificial intelligence (AI) offers promising solutions for automating the diagnosis and management of corneal conditions. This narrative review examines the application of AI in corneal diseases, focusing on keratoconus, infectious keratitis, pterygium, dry e…	10.1016/j.clae.2024.102284	2
2-s2.0-85202203450	Collaborative masking based speckle disentanglement for self-supervised optical coherence tomography image despeckling	Zhou Q.	Optics and Lasers in Engineering	183			1	12	2024	https://www.scopus.com/inward/record.uri?partnerID=HzOxMe3b&scp=85202203450&origin=inward	Optical coherence tomography (OCT) has proven to be an effective and safe diagnostic tool in clinical settings due to its unique advantages. Nonetheless, the OCT images are unavoidably corrupted with speckle noise. Despeckling has become a vital preliminary step in OCT based image processing and analysis tasks. The supervised deep learning (DL) based denoising algorithms have recently attracted m…	10.1016/j.optlaseng.2024.108499	0
2-s2.0-85202018187	Harnessing deep learning for detection of diabetic retinopathy in geriatric group using optical coherence tomography angiography-OCTA: A promising approach	Bidwai P.	MethodsX	13			1	12	2024	https://www.scopus.com/inward/record.uri?partnerID=HzOxMe3b&scp=85202018187&origin=inward	The prevalence of diabetic retinopathy (DR) among the geriatric population poses significant challenges for early detection and management. Optical Coherence Tomography Angiography (OCTA) combined with Deep Learning presents a promising avenue for improving diagnostic accuracy in this vulnerable demographic. In this method, we propose an innovative approach utilizing OCTA images and Deep Learning…	10.1016/j.mex.2024.102910	1
2-s2.0-85201589245	A novel approach for automatic classification of macular degeneration OCT images	Pang S.	Scientific Reports	14	1		1	12	2024	https://www.scopus.com/inward/record.uri?partnerID=HzOxMe3b&scp=85201589245&origin=inward	Age-related macular degeneration (AMD) and diabetic macular edema (DME) are significant causes of blindness worldwide. The prevalence of these diseases is steadily increasing due to population aging. Therefore, early diagnosis and prevention are crucial for effective treatment. Classification of Macular Degeneration OCT Images is a widely used method for assessing retinal lesions. However, there …	10.1038/s41598-024-70175-2	2
2-s2.0-85201576620	Automatic renal carcinoma biopsy guidance using forward-viewing endoscopic optical coherence tomography and deep learning	Wang C.	Communications Engineering	3	1		1	12	2024	https://www.scopus.com/inward/record.uri?partnerID=HzOxMe3b&scp=85201576620&origin=inward	Percutaneous renal biopsy is commonly used for kidney cancer diagnosis. However, the biopsy procedure remains challenging in sampling accuracy. Here we introduce a forward-viewing optical coherence tomography probe for differentiating tumor and normal tissues, aiming at precise biopsy guidance. Totally, ten human kidney samples, nine of which had malignant renal carcinoma and one had benign oncoc…	10.1038/s44172-024-00254-9	0
2-s2.0-85201560654	Linking disease activity with optical coherence tomography angiography in neovascular age related macular degeneration using artificial intelligence	Schranz M.	Scientific Reports	14	1		1	12	2024	https://www.scopus.com/inward/record.uri?partnerID=HzOxMe3b&scp=85201560654&origin=inward	To investigate quantitative associations between AI-assessed disease activity and optical coherence tomography angiography (OCTA)-derived parameters in patients with neovascular age-related macular degeneration (nAMD) undergoing anti-VEGF therapy. OCTA and SD-OCT images obtained from multicenter, randomized study data were evaluated. A deep learning algorithm (RetInSight) was used to detect and q…	10.1038/s41598-024-70234-8	0
2-s2.0-85201280217	Reproducibility of a single-volume dynamic CT myocardial blood flow measurement technique: validation in a swine model	Hadjiabdolhamid N.	European Radiology Experimental	8	1		1	12	2024	https://www.scopus.com/inward/record.uri?partnerID=HzOxMe3b&scp=85201280217&origin=inward	Background: We prospectively assessed the reproducibility of a novel low-dose single-volume dynamic computed tomography (CT) myocardial blood flow measurement technique. Methods: Thirty-four pairs of measurements were made under rest and stress conditions in 13 swine (54.3 ¬± 12.3 kg). One or two acquisition pairs were acquired in each animal with a 10-min delay between each pair. Contrast (370 m…	10.1186/s41747-024-00498-2	0
2-s2.0-85201273917	GCN-Enhanced Spatial-Spectral Dual-Encoder Network for Simultaneous Segmentation of Retinal Layers and Fluid in OCT Images	Cao G.	Biomedical Signal Processing and Control	98			1	12	2024	https://www.scopus.com/inward/record.uri?partnerID=HzOxMe3b&scp=85201273917&origin=inward	Changes in retinal thickness and the morphology of fluid provide valuable diagnostic information for Macular Edema (ME). Optical Coherence Tomography (OCT) is a pivotal diagnostic tool for ME, and the accurate segmentation of OCT retinal images aids ophthalmologists in monitoring disease progression. However, the unpredictable nature of ME's occurrence poses significant challenges for existing me…	10.1016/j.bspc.2024.106702	0
2-s2.0-85201064173	Overview on automated OCT assessment of anterior chamber cells in uveitis	Pichi F.	International Ophthalmology	44	1		1	12	2024	https://www.scopus.com/inward/record.uri?partnerID=HzOxMe3b&scp=85201064173&origin=inward		10.1007/s10792-024-03273-9	0
2-s2.0-85201015416	Supplemental Intravitreal Ranibizumab Injections in Eyes Treated with the Port Delivery System with Ranibizumab in the Archway Trial	Nielsen J.S.	Ophthalmology Retina	8	12	1127-1139	1	12	2024	https://www.scopus.com/inward/record.uri?partnerID=HzOxMe3b&scp=85201015416&origin=inward	Purpose: To determine the proportion and characteristics of eyes with neovascular age-related macular degeneration (nAMD) treated with the Port Delivery System (PDS) with ranibizumab that receive supplemental intravitreal ranibizumab injections because of changes in best-corrected visual acuity (BCVA) or central subfield thickness (CST), or both, and to investigate the safety and efficacy of supp…	10.1016/j.oret.2024.06.012	0
2-s2.0-85200973312	Establishment of a new vault prediction formula after implantable collamer lens implantation based on factor analysis of multi-modal ophthalmic parameters of anterior and posterior chamber	Xu Y.	Clinical and Experimental Ophthalmology	52	9	920-933	1	12	2024	https://www.scopus.com/inward/record.uri?partnerID=HzOxMe3b&scp=85200973312&origin=inward	Background: To establish a novel vault prediction formula after implantable collamer lens (ICL) implantation that considers both anterior and posterior chamber characteristics with multi-modal parameters. Methods: A total of 103 and 65 eyes were included in the development and validation groups, respectively. Exploratory factor analysis was performed using data from optical coherence tomography a…	10.1111/ceo.14433	0
2-s2.0-85200744872	A Deep Learning Approach for Accurate Discrimination Between Optic Disc Drusen and Papilledema on Fundus Photographs	Sathianvichitr K.	Journal of Neuro-Ophthalmology	44	4	454-461	1	12	2024	https://www.scopus.com/inward/record.uri?partnerID=HzOxMe3b&scp=85200744872&origin=inward	Background:Optic disc drusen (ODD) represent an important differential diagnosis of papilledema caused by intracranial hypertension, but their distinction may be difficult in clinical practice. The aim of this study was to train, validate, and test a dedicated deep learning system (DLS) for binary classification of ODD vs papilledema (including various subgroups within each category), on conventi…	10.1097/WNO.0000000000002223	1
2-s2.0-85200460723	Choroidal vascular changes in early-stage myopic maculopathy from deep learning choroidal analysis: a hospital-based SS-OCT study	Li Y.	Eye and Vision	11	1		1	12	2024	https://www.scopus.com/inward/record.uri?partnerID=HzOxMe3b&scp=85200460723&origin=inward	Background: The objective of this study is to illustrate the changes in the choroidal vasculature in individuals with diffuse chorioretinal atrophy (DCA, early-stage myopic maculopathy) and investigate the association between them. Methods: This study included 1418 highly myopic eyes from 720 participants aged 18 ‚àí 60¬†years from the Wenzhou High Myopia Cohort Study. These participants underwen…	10.1186/s40662-024-00398-x	0
2-s2.0-85200403069	Improved microvascular imaging with optical coherence tomography using 3D neural networks and a channel attention mechanism	Rashidi M.	Scientific Reports	14	1		1	12	2024	https://www.scopus.com/inward/record.uri?partnerID=HzOxMe3b&scp=85200403069&origin=inward	Skin microvasculature is vital for human cardiovascular health and thermoregulation, but its imaging and analysis presents significant challenges. Statistical methods such as speckle decorrelation in optical coherence tomography angiography (OCTA) often require multiple co-located B-scans, leading to lengthy acquisitions prone to motion artefacts. Deep learning has shown promise in enhancing accu…	10.1038/s41598-024-68296-9	1
2-s2.0-85200401737	Deep learning-based optical coherence tomography angiography image construction using spatial vascular connectivity network	Le D.	Communications Engineering	3	1		1	12	2024	https://www.scopus.com/inward/record.uri?partnerID=HzOxMe3b&scp=85200401737&origin=inward	Optical coherence tomography angiography (OCTA) provides unrivaled capability for depth-resolved visualization of retinal vasculature at the microcapillary level resolution. For OCTA image construction, repeated OCT scans from one location are required to identify blood vessels with active blood flow. The requirement for multi-scan-volumetric OCT can reduce OCTA imaging speed, which will induce e…	10.1038/s44172-024-00173-9	2
2-s2.0-85200330450	Soul: An OCTA dataset based on Human Machine Collaborative Annotation Framework	Xue J.	Scientific Data	11	1		1	12	2024	https://www.scopus.com/inward/record.uri?partnerID=HzOxMe3b&scp=85200330450&origin=inward	Branch retinal vein occlusion (BRVO) is the most prevalent retinal vascular disease that constitutes a threat to vision due to increased venous pressure caused by venous effluent in the space, leading to impaired visual function. Optical Coherence Tomography Angiography (OCTA) is an innovative non-invasive technique that offers high-resolution three-dimensional structures of retinal blood vessels…	10.1038/s41597-024-03665-7	0
2-s2.0-85200027381	Hybrid deep learning models for the screening of Diabetic Macular Edema in optical coherence tomography volumes	Rodr√≠guez-Miguel A.	Scientific Reports	14	1		1	12	2024	https://www.scopus.com/inward/record.uri?partnerID=HzOxMe3b&scp=85200027381&origin=inward	Several studies published so far used highly selective image datasets from unclear sources to train computer vision models and that may lead to overestimated results, while those studies conducted in real-life remain scarce. To avoid image selection bias, we stacked convolutional and recurrent neural networks (CNN-RNN) to analyze complete optical coherence tomography (OCT) cubes in a row and pred…	10.1038/s41598-024-68489-2	0
2-s2.0-85199974625	Burnout among ophthalmologists: a global review, gender impact, and the role of AI in mitigation	Takefuji Y.	Eye (Basingstoke)	38	17	3213-3214	1	12	2024	https://www.scopus.com/inward/record.uri?partnerID=HzOxMe3b&scp=85199974625&origin=inward		10.1038/s41433-024-03289-6	0
2-s2.0-85199973813	Long-term functional, anatomical outcome, and qualitative analysis by OCTA, as a predictor of disease recurrences in patients with choroidal neovascularization secondary to angioid streaks	Velez-Montoya R.	International Journal of Retina and Vitreous	10	1		1	12	2024	https://www.scopus.com/inward/record.uri?partnerID=HzOxMe3b&scp=85199973813&origin=inward	Background: To report the risk of exudation recurrence and long-term outcomes in patients with choroidal neovascularization secondary to angioid streaks, according to its morphology and characteristics by optical coherence tomography angiography. Methods: Retrospective analysis of electronic medical records from three hospitals. We enrolled patients with a clinical diagnosis of angioid streaks ch…	10.1186/s40942-024-00568-y	0
2-s2.0-85199623490	Revealing speckle obscured living human retinal cells with artificial intelligence assisted adaptive optics optical coherence tomography	Das V.	Communications Medicine	4	1		1	12	2024	https://www.scopus.com/inward/record.uri?partnerID=HzOxMe3b&scp=85199623490&origin=inward	Background: In vivo imaging of the human retina using adaptive optics optical coherence tomography (AO-OCT) has transformed medical imaging by enabling visualization of 3D retinal structures at cellular-scale resolution, including the retinal pigment epithelial (RPE) cells, which are essential for maintaining visual function. However, because noise inherent to the imaging process (e.g., speckle) …	10.1038/s43856-024-00483-1	3
2-s2.0-85199528024	Discriminative atoms embedding relation dual network for classification of choroidal neovascularization in OCT images	Wang R.	Pattern Recognition	156			1	12	2024	https://www.scopus.com/inward/record.uri?partnerID=HzOxMe3b&scp=85199528024&origin=inward	Choroidal neovascularization (CNV) is an eye disease that can cause vision loss. Automatic CNV classification in OCT images is crucial in the treatment of CNV. However, two problems arise for CNV classification in OCT images. The subtle visual differences between different CNV types render classification difficult. Additionally, it is difficult to obtain sufficient labeled data, which results in …	10.1016/j.patcog.2024.110757	1
2-s2.0-85199373830	Analysis of macular thickness and peripapillary retinal nerve fiber layer thickness in various ABO and Rh blood groups	Shanbezadeh E.	BMC Ophthalmology	24	1		1	12	2024	https://www.scopus.com/inward/record.uri?partnerID=HzOxMe3b&scp=85199373830&origin=inward	Purpose: To determine the association between ABO and Rh blood groups with retinal structural indices including macular thickness and peripapillary retinal nerve fiber layer (RNFL) thickness. Methods: This cross-sectional study was conducted using convenience sampling in a tertiary referral eye hospital in Tehran, Iran. Study participants were referred to the hospital laboratory to test their blo…	10.1186/s12886-024-03577-5	0
2-s2.0-85199101235	Eye-brain connections revealed by multimodal retinal and brain imaging genetics	Zhao B.	Nature Communications	15	1		1	12	2024	https://www.scopus.com/inward/record.uri?partnerID=HzOxMe3b&scp=85199101235&origin=inward	The retina, an anatomical extension of the brain, forms physiological connections with the visual cortex of the brain. Although retinal structures offer a unique opportunity to assess brain disorders, their relationship to brain structure and function is not well understood. In this study, we conducted a systematic cross-organ genetic architecture analysis of eye-brain connections using retinal a…	10.1038/s41467-024-50309-w	6
2-s2.0-85199023361	A deep learning approach to hard exudates detection and disorganization of retinal inner layers identification on OCT images	Toto L.	Scientific Reports	14	1		1	12	2024	https://www.scopus.com/inward/record.uri?partnerID=HzOxMe3b&scp=85199023361&origin=inward	The purpose of the study was to detect Hard Exudates (HE) and classify Disorganization of Retinal Inner Layers (DRIL) implementing a Deep Learning (DL) system on optical coherence tomography (OCT) images of eyes with diabetic macular edema (DME). We collected a dataset composed of 442 OCT images on which we annotated 6847 HE and the presence of DRIL. A complex operational pipeline was defined to …	10.1038/s41598-024-63844-9	0
2-s2.0-85198548859	One-year choroidal thickness changes after photodynamic therapy for central serous chorioretinopathy evaluated by widefield optical coherence tomography	Sawaguchi S.	Graefe's Archive for Clinical and Experimental Ophthalmology	262	12	3805-3814	1	12	2024	https://www.scopus.com/inward/record.uri?partnerID=HzOxMe3b&scp=85198548859&origin=inward	Purpose: To evaluate the changes in choroidal thickness 1 year after half-dose photodynamic therapy (PDT) for central serous chorioretinopathy (CSC) using widefield swept-source optical coherence tomography. Methods: We retrospectively reviewed 21 patients with CSC who unilaterally underwent half-dose PDT and completed a 12-month follow-up. Choroidal thickness was evaluated before and after PDT w…	10.1007/s00417-024-06578-8	1
2-s2.0-85198500490	Quantitative Multimodal Imaging Characterization of Intraretinal Cysts versus Degenerative Pseudocysts in Neovascular Age-Related Macular Degeneration	Arrigo A.	Ophthalmology Retina	8	12	1118-1126	1	12	2024	https://www.scopus.com/inward/record.uri?partnerID=HzOxMe3b&scp=85198500490&origin=inward	Objective: To differentiate intraretinal fluid (IRF) cysts from degenerative pseudocysts in neovascular age-related macular degeneration (AMD) by quantitative multimodal imaging. Design: Observational, cross-sectional. Participants: Patients affected by macular neovascularization secondary to AMD. Methods: All patients were analyzed by OCT, OCT angiography (OCTA), and dense automatic real-time (A…	10.1016/j.oret.2024.05.019	1
2-s2.0-85198344280	Study of the impact of the vascular systemic risk factors on peripapillary vascular density by optical coherence tomography angiography	Tolosa-Tort C.	Graefe's Archive for Clinical and Experimental Ophthalmology	262	12	3933-3946	1	12	2024	https://www.scopus.com/inward/record.uri?partnerID=HzOxMe3b&scp=85198344280&origin=inward	Background: The focus of therapeutic tools in glaucoma has been mainly to control of intraocular pressure. Recently there has been a growing interest in investigating the relationship of vascular risk factors in the development of glaucoma. The aim of this study was to assess the association between systemic arterial hypertension, diabetes mellitus and hypercholesterolemia, and peripapillary vasc…	10.1007/s00417-024-06576-w	0
2-s2.0-85197807349	OCT angiographic evaluation of changes in macula and optic nerve head vessel density after a water drinking test in glaucomatous and healthy eyes	Miraftabi A.	International Ophthalmology	44	1		1	12	2024	https://www.scopus.com/inward/record.uri?partnerID=HzOxMe3b&scp=85197807349&origin=inward	Purpose: To evaluate the effects of a water drinking test (WDT) on the intraocular pressure (IOP) and vascular density of the optic nerve head and macula in healthy individuals and those with primary open glaucoma using optical coherence tomography angiography. Methods: In this prospective comparative study, 30 healthy patients and 44 POAG subjects were divided into two groups. The study‚Äôs outc…	10.1007/s10792-024-03237-z	0
2-s2.0-85197107433	Epiretinal membranes in patients with uveitis: an update on the current state of management	Kalogeropoulos D.	International Ophthalmology	44	1		1	12	2024	https://www.scopus.com/inward/record.uri?partnerID=HzOxMe3b&scp=85197107433&origin=inward	Purpose: This review aims to summarize the current knowledge concerning the clinical features, diagnostic work-up, and therapeutic approach of uveitic epiretinal membranes (ERM). Methods: A thorough investigation of the literature was conducted using the PubMed database. Additionally, a complementary search was carried out on Google Scholar to ensure the inclusion of all relevant items in the col…	10.1007/s10792-024-03199-2	0
2-s2.0-85196719329	Diagnostic dilemma of papilledema and pseudopapilledema	El-Gendy R.S.	International Ophthalmology	44	1		1	12	2024	https://www.scopus.com/inward/record.uri?partnerID=HzOxMe3b&scp=85196719329&origin=inward	Background: Papilledema is the optic disc swelling caused by increased intracranial pressure (ICP) that can damage the optic nerve and cause subsequent vision loss. Pseudopapilledema refers to optic disc elevation without peripapillary fluid¬†that¬†can arise from several optic disc disorders, with optic disc drusen (ODD) being the most frequent cause. Occasionally, pseudopapilledema patients are …	10.1007/s10792-024-03215-5	1
2-s2.0-85196501859	Exploration on OCT biomarker candidate related to macular edema caused by diabetic retinopathy and retinal vein occlusion in SD-OCT images	Tao Y.	Scientific Reports	14	1		1	12	2024	https://www.scopus.com/inward/record.uri?partnerID=HzOxMe3b&scp=85196501859&origin=inward	To improve the understanding of potential pathological mechanisms of macular edema (ME), we try to discover biomarker candidates related to ME caused by diabetic retinopathy (DR) and retinal vein occlusion (RVO) in spectral-domain optical coherence tomography images by means of deep learning (DL). 32 eyes of 26 subjects with non-proliferative DR (NPDR), 77 eyes of 61 subjects with proliferative D…	10.1038/s41598-024-63144-2	1
2-s2.0-85196377898	Light-evoked deformations in rod photoreceptors, pigment epithelium and subretinal space revealed by prolonged and multilayered optoretinography	Tan B.	Nature Communications	15	1		1	12	2024	https://www.scopus.com/inward/record.uri?partnerID=HzOxMe3b&scp=85196377898&origin=inward	Phototransduction involves changes in concentration of ions and other solutes within photoreceptors and in subretinal space, which affect osmotic pressure and the associated water flow. Corresponding expansion and contraction of cellular layers can be imaged using optoretinography (ORG), based on phase-resolved optical coherence tomography (OCT). Until now, ORG could reliably detect only photoiso…	10.1038/s41467-024-49014-5	1
2-s2.0-85196137789	An AS-OCT image dataset for deep learning-enabled segmentation and 3D reconstruction for keratitis	Sun Y.	Scientific Data	11	1		1	12	2024	https://www.scopus.com/inward/record.uri?partnerID=HzOxMe3b&scp=85196137789&origin=inward	Infectious keratitis is among the major causes of global blindness. Anterior segment optical coherence tomography (AS-OCT) images allow the characterizing of cross-sectional structures in the cornea with keratitis thus revealing the severity of inflammation, and can also provide 360-degree information on anterior chambers. The development of image analysis methods for such cases, particularly dee…	10.1038/s41597-024-03464-0	0
2-s2.0-85195399041	Comparison of manual and artificial intelligence-automated choroidal thickness segmentation of optical coherence tomography imaging in myopic adults	Lim Z.W.	Eye and Vision	11	1		1	12	2024	https://www.scopus.com/inward/record.uri?partnerID=HzOxMe3b&scp=85195399041&origin=inward	Background: Myopia affects 1.4 billion individuals worldwide. Notably, there is increasing evidence that choroidal thickness plays an important role in myopia and risk of developing myopia-related conditions. With the advancements in artificial intelligence (AI), choroidal thickness segmentation can now be automated, offering inherent advantages such as better repeatability, reduced grader variab…	10.1186/s40662-024-00385-2	0
2-s2.0-85195188098	Analysis of optical coherence tomography biomarker probability detection in central serous chorioretinopathy by using an artificial intelligence-based biomarker detector	Ferro Desideri L.	International Journal of Retina and Vitreous	10	1		1	12	2024	https://www.scopus.com/inward/record.uri?partnerID=HzOxMe3b&scp=85195188098&origin=inward	Aim: To adopt a novel artificial intelligence (AI) optical coherence tomography (OCT)-based program to identify the presence of biomarkers associated with central serous chorioretinopathy (CSC) and whether these can differentiate between acute and chronic central serous chorioretinopathy (aCSC and cCSC). Methods: Multicenter, observational study with a retrospective design enrolling treatment-na√…	10.1186/s40942-024-00560-6	0
2-s2.0-85194582554	Progression of macular retinoschisis following intravitreal aflibercept injection for myopic macular neovascularization‚Äîa case report and review of literature	Gopalakrishnan N.	BMC Ophthalmology	24	1		1	12	2024	https://www.scopus.com/inward/record.uri?partnerID=HzOxMe3b&scp=85194582554&origin=inward	Background: Macular retinoschisis (MRS) and myopic macular neovascularization (mMNV) are both potentially blinding complications of high myopia. In this case report, we highlight the progression of MRS after intravitreal anti-vascular endothelial growth factor (anti-VEGF) treatment for mMNV, as well as an extensive review of the literature on this topic. Case description: A 49-year-old woman pres…	10.1186/s12886-024-03497-4	0
2-s2.0-85194101293	Assessing the efficacy of 2D and 3D CNN algorithms in OCT-based glaucoma detection	Rasel R.K.	Scientific Reports	14	1		1	12	2024	https://www.scopus.com/inward/record.uri?partnerID=HzOxMe3b&scp=85194101293&origin=inward	Glaucoma is a progressive neurodegenerative disease characterized by the gradual degeneration of retinal ganglion cells, leading to irreversible blindness worldwide. Therefore, timely and accurate diagnosis of glaucoma is crucial, enabling early intervention and facilitating effective disease management to mitigate further vision deterioration. The advent of optical coherence tomography (OCT) has…	10.1038/s41598-024-62411-6	2
2-s2.0-85193380203	Using optical coherence tomography to assess luster of pearls: technique suitability and insights	Zhou Y.	Scientific Reports	14	1		1	12	2024	https://www.scopus.com/inward/record.uri?partnerID=HzOxMe3b&scp=85193380203&origin=inward	Luster is one of the vital indexes in pearl grading. To find a fast, nondestructive, and low-cost grading method, optical coherence tomography (OCT) is introduced to predict the luster grade through the texture features. After background removal, flattening, and segmentation, the speckle pattern of the region of interest is described by seven kinds of feature textures, including center-symmetric …	10.1038/s41598-024-62125-9	1
2-s2.0-85192773765	OralNet: deep learning fusion for oral cancer identification from lips and tongue images using stochastic gradient based logistic regression	Sampath P.	Network Modeling Analysis in Health Informatics and Bioinformatics	13	1		1	12	2024	https://www.scopus.com/inward/record.uri?partnerID=HzOxMe3b&scp=85192773765&origin=inward	Timely detection of oral cancer plays a critical role in improving survival rates. While traditional biopsy procedures can be invasive and uncomfortable, a more non-intrusive and convenient alternative is fluorescence visualization using optical instruments. This method not only provides real-time results but also facilitates repeat examinations. In the current research, an innovative strategy fo…	10.1007/s13721-024-00459-0	4
2-s2.0-85192102184	Glaucoma detection using non-perfused areas in OCTA	Schottenhamml J.	Scientific Reports	14	1		1	12	2024	https://www.scopus.com/inward/record.uri?partnerID=HzOxMe3b&scp=85192102184&origin=inward	Multiple ophthalmic diseases lead to decreased capillary perfusion that can be visualized using optical coherence tomography angiography images. To quantify the decrease in perfusion, past studies have often used the vessel density, which is the percentage of vessel pixels in the image. However, this method is often not sensitive enough to detect subtle changes in early pathology. More recent met…	10.1038/s41598-024-60839-4	1
2-s2.0-85192059933	Optical coherence tomography choroidal enhancement using generative deep learning	Bellemo V.	npj Digital Medicine	7	1		1	12	2024	https://www.scopus.com/inward/record.uri?partnerID=HzOxMe3b&scp=85192059933&origin=inward	Spectral-domain optical coherence tomography (SDOCT) is the gold standard of imaging the eye in clinics. Penetration depth with such devices is, however, limited and visualization of the choroid, which is essential for diagnosing chorioretinal disease, remains limited. Whereas swept-source OCT (SSOCT) devices allow for visualization of the choroid these instruments are expensive and availability …	10.1038/s41746-024-01119-3	2
2-s2.0-85192056372	Artificial neural network for enhancing signal-to-noise ratio and contrast in photothermal optical coherence tomography	Salimi M.	Scientific Reports	14	1		1	12	2024	https://www.scopus.com/inward/record.uri?partnerID=HzOxMe3b&scp=85192056372&origin=inward	Optical coherence tomography (OCT) is a medical imaging method that generates micron-resolution 3D volumetric images of tissues in-vivo. Photothermal (PT)-OCT is a functional extension of OCT with the potential to provide depth-resolved molecular information complementary to the OCT structural images. PT-OCT typically requires long acquisition times to measure small fluctuations in the OCT phase …	10.1038/s41598-024-60682-7	1
2-s2.0-85191381978	Comparing code-free deep learning models to expert-designed models for detecting retinal diseases from optical coherence tomography	Touma S.	International Journal of Retina and Vitreous	10	1		1	12	2024	https://www.scopus.com/inward/record.uri?partnerID=HzOxMe3b&scp=85191381978&origin=inward	Background: Code-free deep learning (CFDL) is a novel tool in artificial intelligence (AI). This study directly compared the discriminative performance of CFDL models designed by ophthalmologists without coding experience against bespoke models designed by AI experts in detecting retinal pathologies from optical coherence tomography (OCT) videos and fovea-centered images. Methods: Using the same …	10.1186/s40942-024-00555-3	0
2-s2.0-85191152646	Enhanced bone assessment of the shoulder using zero-echo time MRI with deep-learning image reconstruction	Ensle F.	Skeletal Radiology	53	12	2597-2606	1	12	2024	https://www.scopus.com/inward/record.uri?partnerID=HzOxMe3b&scp=85191152646&origin=inward	Objectives: To assess a deep learning-based reconstruction algorithm (DLRecon) in zero echo-time (ZTE) MRI of the shoulder at 1.5 Tesla for improved delineation of osseous findings. Methods: In this retrospective study, 63 consecutive exams of 52 patients (28 female) undergoing shoulder MRI at 1.5 Tesla in clinical routine were included. Coronal 3D isotropic radial ZTE pulse sequences were acquir…	10.1007/s00256-024-04690-8	1
2-s2.0-85191080754	Artificial intelligence in chorioretinal pathology through fundoscopy: a comprehensive review	Driban M.	International Journal of Retina and Vitreous	10	1		1	12	2024	https://www.scopus.com/inward/record.uri?partnerID=HzOxMe3b&scp=85191080754&origin=inward	Background: Applications for artificial intelligence (AI) in ophthalmology are continually evolving. Fundoscopy is one of the oldest ocular imaging techniques but remains a mainstay in posterior segment imaging due to its prevalence, ease of use, and ongoing technological advancement. AI has been leveraged for fundoscopy to accomplish core tasks including segmentation, classification, and predict…	10.1186/s40942-024-00554-4	2
2-s2.0-85191031305	A new intelligent system based deep learning to detect DME and AMD in OCT images	Gueddena Y.	International Ophthalmology	44	1		1	12	2024	https://www.scopus.com/inward/record.uri?partnerID=HzOxMe3b&scp=85191031305&origin=inward	Optical Coherence Tomography (OCT) is widely recognized as the leading modality for assessing ocular retinal diseases, playing a crucial role in diagnosing retinopathy while maintaining a non-invasive modality. The increasing volume of OCT images underscores the growing importance of automating image analysis. Age-related diabetic Macular Degeneration (AMD) and Diabetic Macular Edema (DME) are th…	10.1007/s10792-024-03115-8	3
2-s2.0-85190822136	Deep learning automatically assesses 2-¬µm laser-induced skin damage OCT images	Wang C.	Lasers in Medical Science	39	1		1	12	2024	https://www.scopus.com/inward/record.uri?partnerID=HzOxMe3b&scp=85190822136&origin=inward	The present study proposed a noninvasive, automated, in vivo assessment method based on optical coherence tomography (OCT) and deep learning techniques to qualitatively and quantitatively analyze the biological effects of 2-¬µm laser-induced skin damage at different irradiation doses. Different doses of 2-¬µm laser irradiation established a mouse skin damage model, after which the skin-damaged ti…	10.1007/s10103-024-04053-8	1
2-s2.0-85190698715	Machine learning and optical coherence tomography-derived radiomics analysis to predict persistent diabetic macular edema in patients undergoing anti-VEGF intravitreal therapy	Meng Z.	Journal of Translational Medicine	22	1		1	12	2024	https://www.scopus.com/inward/record.uri?partnerID=HzOxMe3b&scp=85190698715&origin=inward	Background: Diabetic macular edema (DME) is a leading cause of vision loss in patients with diabetes. This study aimed to develop and evaluate an OCT-omics prediction model for assessing anti-vascular endothelial growth factor (VEGF) treatment response in patients with DME. Methods: A retrospective analysis of 113 eyes from 82 patients with DME was conducted. Comprehensive feature engineering was…	10.1186/s12967-024-05141-7	3
2-s2.0-85190452257	TLOD: Innovative ovarian tumor detection for accurate multiclass classification and clinical application	Sundari M.J.	Network Modeling Analysis in Health Informatics and Bioinformatics	13	1		1	12	2024	https://www.scopus.com/inward/record.uri?partnerID=HzOxMe3b&scp=85190452257&origin=inward	Ovarian tumors pose a major threat to women's health, mostly remaining undetected until they reach advanced stages, resulting in complex treatment and decreased survival rates. Besides, tumor heterogeneity is more responsible for poor treatment response and adverse prognosis. The purpose of this research is to identify ovarian epithelial tumors in premature stage using histopathological images. I…	10.1007/s13721-024-00454-5	2
2-s2.0-85190294335	OCTDL: Optical Coherence Tomography Dataset for Image-Based Deep Learning Methods	Kulyabin M.	Scientific Data	11	1		1	12	2024	https://www.scopus.com/inward/record.uri?partnerID=HzOxMe3b&scp=85190294335&origin=inward	Optical coherence tomography (OCT) is a non-invasive imaging technique with extensive clinical applications in ophthalmology. OCT enables the visualization of the retinal layers, playing a vital role in the early detection and monitoring of retinal diseases. OCT uses the principle of light wave interference to create detailed images of the retinal microstructures, making it a valuable tool for di…	10.1038/s41597-024-03182-7	10
2-s2.0-85190236806	Interpretable detection of epiretinal membrane from optical coherence tomography with deep neural networks	Ayhan M.S.	Scientific Reports	14	1		1	12	2024	https://www.scopus.com/inward/record.uri?partnerID=HzOxMe3b&scp=85190236806&origin=inward	This study aimed to automatically detect epiretinal membranes (ERM) in various OCT-scans of the central and paracentral macula region and classify them by size using deep-neural-networks (DNNs). To this end,¬†11,061 OCT-images were included and graded according to the presence of an ERM and its size (small 100‚Äì1000¬†¬µm, large > 1000¬†¬µm). The data set was divided into training, validation and…	10.1038/s41598-024-57798-1	2
2-s2.0-85189818182	AI-based support for optical coherence tomography in age-related macular degeneration	Mares V.	International Journal of Retina and Vitreous	10	1		1	12	2024	https://www.scopus.com/inward/record.uri?partnerID=HzOxMe3b&scp=85189818182&origin=inward	Artificial intelligence (AI) has emerged as a transformative technology across various fields, and its applications in the medical domain, particularly in ophthalmology, has gained significant attention. The vast amount of high-resolution image data, such as optical coherence tomography (OCT) images, has been a driving force behind AI growth in this field. Age-related macular degeneration (AMD) i…	10.1186/s40942-024-00549-1	3
2-s2.0-85188825479	SANS-CNN: An automated machine learning technique for spaceflight associated neuro-ocular syndrome with astronaut imaging data	Kamran S.A.	npj Microgravity	10	1		1	12	2024	https://www.scopus.com/inward/record.uri?partnerID=HzOxMe3b&scp=85188825479&origin=inward	Spaceflight associated neuro-ocular syndrome (SANS) is one of the largest physiologic barriers to spaceflight and requires evaluation and mitigation for future planetary missions. As the spaceflight environment is a clinically limited environment, the purpose of this research is to provide automated, early detection and prognosis of SANS with a machine learning model trained and validated on astr…	10.1038/s41526-024-00364-w	3
2-s2.0-85188740562	Deep learning of fundus images and optical coherence tomography images for ocular disease detection ‚Äì a review	M R.	Multimedia Tools and Applications	83	41	88745-88789	1	12	2024	https://www.scopus.com/inward/record.uri?partnerID=HzOxMe3b&scp=85188740562&origin=inward	Deep Learning (DL) has proliferated interest in ocular disease detection in recent years, and several DL architectures were proposed. DL architectures deploy multiple layers to capture features in fundus images and ocular computed tomography images which in turn are used for the classification of images or segmentation of regions-of-interest in images. Notable among them are convolutional neural …	10.1007/s11042-024-18938-x	0
2-s2.0-85188470784	Accuracy of generative deep learning model for macular anatomy prediction from optical coherence tomography images in macular hole surgery	Kwon H.J.	Scientific Reports	14	1		1	12	2024	https://www.scopus.com/inward/record.uri?partnerID=HzOxMe3b&scp=85188470784&origin=inward	This study aims to propose a generative deep learning model (GDLM) based on a variational autoencoder that predicts macular optical coherence tomography (OCT) images following full-thickness macular hole (FTMH) surgery and evaluate its clinical accuracy. Preoperative and 6-month postoperative swept-source OCT data were collected from 150 patients with successfully closed FTMH using 6 √ó 6 mm	10.1038/s41598-024-57562-5	1
2-s2.0-85188290939	Diagnostic decisions of specialist optometrists exposed to ambiguous deep-learning outputs	Carmichael J.	Scientific Reports	14	1		1	12	2024	https://www.scopus.com/inward/record.uri?partnerID=HzOxMe3b&scp=85188290939&origin=inward	Artificial intelligence (AI) has great potential in ophthalmology. We investigated how ambiguous outputs from an AI diagnostic support system (AI-DSS) affected diagnostic responses from optometrists when assessing cases of suspected retinal disease. Thirty optometrists (15 more experienced, 15 less) assessed 30 clinical cases. For ten, participants saw an optical coherence tomography (OCT) scan, …	10.1038/s41598-024-55410-0	0
2-s2.0-85188098678	Artificial intelligence in age-related macular degeneration: state of the art and recent updates	Crincoli E.	BMC Ophthalmology	24	1		1	12	2024	https://www.scopus.com/inward/record.uri?partnerID=HzOxMe3b&scp=85188098678&origin=inward	Age related macular degeneration (AMD) represents a leading cause of vision loss and it is expected to affect 288¬†million people by 2040. During the last decade, machine learning technologies have shown great potential to revolutionize clinical management of AMD and support research for a better understanding of the disease. The aim of this review is to provide a panoramic description of all the…	10.1186/s12886-024-03381-1	8
2-s2.0-85188067920	Denoising OCT videos based on temporal redundancy	Richer E.	Scientific Reports	14	1		1	12	2024	https://www.scopus.com/inward/record.uri?partnerID=HzOxMe3b&scp=85188067920&origin=inward	The identification of eye diseases and their progression often relies on a clear visualization of the anatomy and on different metrics extracted from Optical Coherence Tomography (OCT) B-scans. However, speckle noise hinders the quality of rapid OCT imaging, hampering the extraction and reliability of biomarkers that require time series. By synchronizing the acquisition of OCT images with the tim…	10.1038/s41598-024-56935-0	1
2-s2.0-85187878601	Effect of topical bromfenac on intraretinal cystoid lesion in simultaneous cataract and idiopathic epiretinal membrane surgery	Kim E.A.	BMC Ophthalmology	24	1		1	12	2024	https://www.scopus.com/inward/record.uri?partnerID=HzOxMe3b&scp=85187878601&origin=inward	Purpose: To investigate the effect of topical nonsteroidal anti-inflammatory drugs (NSAIDs,) bromfenac on the intraretinal cystic lesions (IRC) when performing simultaneous cataract and idiopathic epiretinal membrane (iERM) surgery. Methods: This study included patients with iERM who had been followed up for 6 months after vitrectomy, membrane removal, and concurrent cataract surgery. Eyes were t…	10.1186/s12886-024-03380-2	1
2-s2.0-85187642993	Deep learning-based label-free imaging of lymphatics and aqueous veins in the eye using optical coherence tomography	Gong P.	Scientific Reports	14	1		1	12	2024	https://www.scopus.com/inward/record.uri?partnerID=HzOxMe3b&scp=85187642993&origin=inward	We demonstrate an adaptation of deep learning for label-free imaging of the micro-scale lymphatic vessels and aqueous veins in the eye using optical coherence tomography (OCT). The proposed deep learning-based OCT lymphangiography (DL-OCTL) method was trained, validated and tested, using OCT scans (23 volumetric scans comprising 19,736 B-scans) from 11 fresh ex vivo porcine eyes with the correspo…	10.1038/s41598-024-56273-1	0
2-s2.0-85187177301	Visual acuity prediction on real-life patient data using a machine learning based multistage system	Schlosser T.	Scientific Reports	14	1		1	12	2024	https://www.scopus.com/inward/record.uri?partnerID=HzOxMe3b&scp=85187177301&origin=inward	In ophthalmology, intravitreal operative medication therapy (IVOM) is a widespread treatment for diseases related to the age-related macular degeneration (AMD), the diabetic macular edema, as well as the retinal vein occlusion. However, in real-world settings, patients often suffer from loss of vision on time scales of years despite therapy, whereas the prediction of the visual acuity (VA) and th…	10.1038/s41598-024-54482-2	3
2-s2.0-85187138603	Prospective study validating a multidimensional treatment decision score predicting the 24-month outcome in untreated patients with clinically isolated syndrome and early relapsing‚Äìremitting multiple sclerosis, the ProVal-MS study	Bayas A.	Neurological Research and Practice	6	1		1	12	2024	https://www.scopus.com/inward/record.uri?partnerID=HzOxMe3b&scp=85187138603&origin=inward	Introduction: In Multiple Sclerosis (MS), patients¬¥ characteristics and (bio)markers that reliably predict the individual disease prognosis at disease onset are lacking. Cohort studies allow a close follow-up of MS histories and a thorough phenotyping of patients. Therefore, a multicenter cohort study was initiated to implement a wide spectrum of data and (bio)markers in newly diagnosed patients…	10.1186/s42466-024-00310-x	1
2-s2.0-85186407493	The Dresden in vivo OCT dataset for automatic middle ear segmentation	Liu P.	Scientific Data	11	1		1	12	2024	https://www.scopus.com/inward/record.uri?partnerID=HzOxMe3b&scp=85186407493&origin=inward	Endoscopic optical coherence tomography (OCT) offers a non-invasive approach to perform the morphological and functional assessment of the middle ear in vivo. However, interpreting such OCT images is challenging and time-consuming due to the shadowing of preceding structures. Deep neural networks have emerged as a promising tool to enhance this process in multiple aspects, including segmentation,…	10.1038/s41597-024-03000-0	0
2-s2.0-85185863350	A new computer-aided diagnosis tool based on deep learning methods for automatic detection of retinal disorders from OCT images	Alizadeh Eghtedar R.	International Ophthalmology	44	1		1	12	2024	https://www.scopus.com/inward/record.uri?partnerID=HzOxMe3b&scp=85185863350&origin=inward	Purpose: Early detection of retinal disorders using optical coherence tomography (OCT) images can prevent vision loss. Since manual screening can be time-consuming, tedious, and fallible, we present a reliable computer-aided diagnosis (CAD) software based on deep learning. Also, we made efforts to increase the interpretability of the deep learning methods, overcome their vague and black box natur…	10.1007/s10792-024-03033-9	1
2-s2.0-85185679449	Deep learning segmentation of fibrous cap in intravascular optical coherence tomography images	Lee J.	Scientific Reports	14	1		1	12	2024	https://www.scopus.com/inward/record.uri?partnerID=HzOxMe3b&scp=85185679449&origin=inward	Thin-cap fibroatheroma (TCFA) is a prominent risk factor for plaque rupture. Intravascular optical coherence tomography (IVOCT) enables identification of fibrous cap (FC), measurement of FC thicknesses, and assessment of plaque vulnerability. We developed a fully-automated deep learning method for FC segmentation. This study included 32,531 images across 227 pullbacks from two registries (TRANSFO…	10.1038/s41598-024-55120-7	4
2-s2.0-85185514575	Efficacy and safety of intravitreal injections of conbercept for the treatment of idiopathic choroidal neovascularization	Zhai G.	BMC Ophthalmology	24	1		1	12	2024	https://www.scopus.com/inward/record.uri?partnerID=HzOxMe3b&scp=85185514575&origin=inward	Background: To determine the efficacy and safety of intravitreally injected conbercept, a vascular endothelial growth factor receptor fusion protein, for the treatment of idiopathic choroidal neovascularization (ICNV). Methods: This retrospective study analyzed outcomes in 40 patients (40 eyes) with ICNV who received intravitreal injections of conbercept 0.5 mg (0.05 ml) and were followed up for …	10.1186/s12886-024-03344-6	1
2-s2.0-85185485387	Assessment of area and structural irregularity of retinal layers in diabetic retinopathy using machine learning and image processing techniques	Riazi-Esfahani H.	Scientific Reports	14	1		1	12	2024	https://www.scopus.com/inward/record.uri?partnerID=HzOxMe3b&scp=85185485387&origin=inward	Diabetes retinopathy prevention necessitates early detection, monitoring, and treatment. Non-invasive optical coherence tomography (OCT) shows structural changes in the retinal layer. OCT image evaluation necessitates retinal layer segmentation. The ability of our automated retinal layer segmentation to distinguish between normal, non-proliferative (NPDR), and proliferative diabetic retinopathy (…	10.1038/s41598-024-54535-6	1
2-s2.0-85184230370	Prediction of [<sup>177</sup>Lu]Lu-DOTA-TATE therapy response using the absorbed dose estimated from [<sup>177</sup>Lu]Lu-DOTA-TATE SPECT/CT in patients with metastatic neuroendocrine tumour	Ha S.	EJNMMI Physics	11	1		1	12	2024	https://www.scopus.com/inward/record.uri?partnerID=HzOxMe3b&scp=85184230370&origin=inward	Background: Peptide receptor radionuclide therapy (PRRT) with [	10.1186/s40658-024-00620-8	0
2-s2.0-85183709434	Early inner plexiform layer thinning and retinal nerve fiber layer thickening in excitotoxic retinal injury using deep learning-assisted optical coherence tomography	Ma D.	Acta Neuropathologica Communications	12	1		1	12	2024	https://www.scopus.com/inward/record.uri?partnerID=HzOxMe3b&scp=85183709434&origin=inward	Excitotoxicity from the impairment of glutamate uptake constitutes an important mechanism in neurodegenerative diseases such as Alzheimer‚Äôs, multiple sclerosis, and Parkinson's disease. Within the eye, excitotoxicity is thought to play a critical role in retinal ganglion cell death in glaucoma, diabetic retinopathy, retinal ischemia, and optic nerve injury, yet how excitotoxic injury impacts di…	10.1186/s40478-024-01732-z	4
2-s2.0-85183048312	Retinal capillary perfusion heterogeneity in diabetic retinopathy detected by optical coherence tomography angiography	Yuan P.H.(.	International Journal of Retina and Vitreous	10	1		1	12	2024	https://www.scopus.com/inward/record.uri?partnerID=HzOxMe3b&scp=85183048312&origin=inward	Background: Diabetic retinopathy (DR) is a leading cause of blindness and involves retinal capillary damage, microaneurysms, and altered blood flow regulation. Optical coherence tomography angiography (OCTA) is a non-invasive way of visualizing retinal vasculature but has not been used extensively to study blood flow heterogeneity. The purpose of this study is to detect and quantify blood flow he…	10.1186/s40942-024-00528-6	0
2-s2.0-85182804588	Deep learning-based algorithm for the detection of idiopathic full thickness macular holes in spectral domain optical coherence tomography	Valentim C.C.S.	International Journal of Retina and Vitreous	10	1		1	12	2024	https://www.scopus.com/inward/record.uri?partnerID=HzOxMe3b&scp=85182804588&origin=inward	Background: Automated identification of spectral domain optical coherence tomography (SD-OCT) features can improve retina clinic workflow efficiency as they are able to detect pathologic findings. The purpose of this study was to test a deep learning (DL)-based algorithm for the identification of Idiopathic Full Thickness Macular Hole (IFTMH) features and stages of severity in SD-OCT B-scans. Met…	10.1186/s40942-024-00526-8	1
2-s2.0-85182645762	Validation of reliability, repeatability and consistency of three-dimensional choroidal vascular index	Ma F.	Scientific Reports	14	1		1	12	2024	https://www.scopus.com/inward/record.uri?partnerID=HzOxMe3b&scp=85182645762&origin=inward	This study aimed to investigate the reliability, repeatability and consistency of choroidal vascularity index (CVI) measurements provided by an artificial intelligence-based software in swept-source optical coherence tomography (SS-OCT) in normal subject, and to evaluate the influencing factors for 3D-CVI. Repeatability of 3D-CVI by SS-OCT was evaluated based on different scanning modes including…	10.1038/s41598-024-51922-x	2
2-s2.0-85182482123	Neuro-ophthalmological changes in healthy females exposed to a 5-day dry immersion: a pilot study	Kermorgant M.	npj Microgravity	10	1		1	12	2024	https://www.scopus.com/inward/record.uri?partnerID=HzOxMe3b&scp=85182482123&origin=inward	After exposure to microgravity, astronauts undergo microgravity-induced thoraco-cephalic fluid shift, which may lead to ocular changes called ‚Äúspaceflight associated neuro-ocular syndrome‚Äù (SANS). The onset of SANS may be multifactorial, including a potential elevation in intracranial pressure. Moreover, little is known about the impact of spaceflight on SANS in women due to the fact that few…	10.1038/s41526-024-00344-0	1
2-s2.0-85182474800	Normative retinal nerve fiber layer thickness in a healthy pediatric South Asian cohort: a spectral-domain optical coherence tomography study	Nadeem S.	Lasers in Medical Science	39	1		1	12	2024	https://www.scopus.com/inward/record.uri?partnerID=HzOxMe3b&scp=85182474800&origin=inward	Currently, the normative values for retinal nerve fiber layer (RNFL) thickness in our population have not been widely studied. Our study aimed to assess the peripapillary RNFL thickness (RNFLT) with Optopol Copernicus REVO80	10.1007/s10103-024-03971-x	0
2-s2.0-85181528494	Deep learning-based identification of eyes at risk for glaucoma surgery	Wang R.	Scientific Reports	14	1		1	12	2024	https://www.scopus.com/inward/record.uri?partnerID=HzOxMe3b&scp=85181528494&origin=inward	To develop and evaluate the performance of a deep learning model (DLM) that predicts eyes at high risk of surgical intervention for uncontrolled glaucoma¬†based on multimodal data from an initial ophthalmology visit. Longitudinal, observational, retrospective study. 4898 unique eyes from 4038 adult glaucoma or glaucoma-suspect patients who underwent surgery for uncontrolled glaucoma (trabeculecto…	10.1038/s41598-023-50597-0	8
2-s2.0-85181240501	Retinal neurovascular alteration in type 2 diabetes with renal impairment in association with systemic arterial stiffness	Ari Widjaja S.	International Journal of Retina and Vitreous	10	1		1	12	2024	https://www.scopus.com/inward/record.uri?partnerID=HzOxMe3b&scp=85181240501&origin=inward	Background: Diabetic retinopathy (DR) patients should be alert for subclinical macroangiopathy. We aimed to investigate the association between retinal neurovascular alteration and systemic arterial stiffness in type 2 diabetes mellitus (type 2 DM) patients with varying degrees of renal impairment. Methods: The study included 170 patients with confirmed diagnosis of type 2 DM aged ‚â•18 years old…	10.1186/s40942-023-00521-5	2
2-s2.0-85181144286	Advances in Teleophthalmology Screening for Diabetic Retinopathy	Song A.	International Ophthalmology Clinics	64	1	97-113	1	12	2024	https://www.scopus.com/inward/record.uri?partnerID=HzOxMe3b&scp=85181144286&origin=inward		10.1097/IIO.0000000000000505	1
2-s2.0-85181092275	Imaging Modalities for Dry Macular Degeneration	Samanta A.	International Ophthalmology Clinics	64	1	35-55	1	12	2024	https://www.scopus.com/inward/record.uri?partnerID=HzOxMe3b&scp=85181092275&origin=inward		10.1097/IIO.0000000000000512	1
2-s2.0-85181048581	Automated Detection of Abnormal Optical Coherence Tomography B-scans Using a Deep Learning Artificial Intelligence Neural Network Platform	Talcott K.E.	International Ophthalmology Clinics	64	1	115-127	1	12	2024	https://www.scopus.com/inward/record.uri?partnerID=HzOxMe3b&scp=85181048581&origin=inward		10.1097/IIO.0000000000000519	3
2-s2.0-85180876637	Forging Ahead: 2023 Updates in Retina	Weng C.Y.	International Ophthalmology Clinics	64	1		1	12	2024	https://www.scopus.com/inward/record.uri?partnerID=HzOxMe3b&scp=85180876637&origin=inward		10.1097/IIO.0000000000000513	0
2-s2.0-85179365655	LCRNet: local cross-channel recalibration network for liver cancer classification based on CT images	Fang Q.	Health Information Science and Systems	12	1		1	12	2024	https://www.scopus.com/inward/record.uri?partnerID=HzOxMe3b&scp=85179365655&origin=inward	Liver cancer is the leading cause of mortality in the world. Over the years, researchers have spent much effort in developing computer-aided techniques to improve clinicians‚Äô diagnosis efficiency and precision, aiming at helping patients with liver cancer to take treatment early. Recently, attention mechanisms can enhance the representational power of convolutional neural networks (CNNs), which…	10.1007/s13755-023-00263-6	1
2-s2.0-85210961101	Analysis of Atherosclerotic Plaques Using OCT Images Based on Deep Learning: A Comprehensive Review	Xue H.	KSII Transactions on Internet and Information Systems	18	11	3256-3277	30	11	2024	https://www.scopus.com/inward/record.uri?partnerID=HzOxMe3b&scp=85210961101&origin=inward	Coronary atherosclerotic plaques are a leading cause of morbidity and mortality in coronary artery disease. Currently, optical coherence tomography (OCT) is employed by physicians to visualize intravascular plaques, a process that is labor-intensive and highly dependent on clinical judgment. Deep learning-based computer-aided techniques can effectively address these challenges. However, to date, …	10.3837/tiis.2024.11.009	0
2-s2.0-85211345662	Analysis of ocular clinical features of KIF11 mutation induced microcephaly with or without chorioretinopathy, lymphedema, or intellectual disability syndrome	Shi L.	Chinese Journal of Ocular Fundus Diseases	40	11	825-832	25	11	2024	https://www.scopus.com/inward/record.uri?partnerID=HzOxMe3b&scp=85211345662&origin=inward	Objective To observe and analyze the clinical characteristics of children with autosomal dominant hereditary microcephaly with or without chorioretinopathy, lymphedema, or intellectual disability syndrome (MCLMR). Methods A retrospective clinical study. In September 2023, the first patient and three family members (parents, brother) of MCLMR who were diagnosed through ophthalmic examination and g…	10.3760/cma.j.cn511434-20240122-00043	0
2-s2.0-85210355139	Hematopoietic PI3KŒ¥ deficiency aggravates murine atherosclerosis through impairment of Tregs	Zierden M.	JCI Insight	9	22		22	11	2024	https://www.scopus.com/inward/record.uri?partnerID=HzOxMe3b&scp=85210355139&origin=inward	Chronic activation of the adaptive immune system is a hallmark of atherosclerosis. As PI3KŒ¥ is a key regulator of T and B cell differentiation and function, we hypothesized that alleviation of adaptive immunity by PI3KŒ¥ inactivation may represent an attractive strategy counteracting atherogenesis. As expected, lack of hematopoietic PI3KŒ¥ in atherosclerosis-prone Ldlr	10.1172/jci.insight.155626	0
2-s2.0-85204243245	Detection of glaucoma progression on longitudinal series of en-face macular optical coherence tomography angiography images with a deep learning model	Mohammadzadeh V.	British Journal of Ophthalmology	108	12	1688-1693	22	11	2024	https://www.scopus.com/inward/record.uri?partnerID=HzOxMe3b&scp=85204243245&origin=inward	Background/aims To design a deep learning (DL) model for the detection of glaucoma progression with a longitudinal series of macular optical coherence tomography angiography (OCTA) images. Methods 202 eyes of 134 patients with open-angle glaucoma with ‚â•4 OCTA visits were followed for an average of 3.5 years. Glaucoma progression was defined as having a statistically significant negative 24-2 vi…	10.1136/bjo-2023-324528	0
2-s2.0-85209232362	Sterile Intraocular Inflammation Associated with Faricimab	Cozzi M.	JAMA Ophthalmology	142	11		21	11	2024	https://www.scopus.com/inward/record.uri?partnerID=HzOxMe3b&scp=85209232362&origin=inward	Importance: Randomized clinical trials are conducted to establish both drug safety and efficacy. However, evidence of adverse events associated with these drugs in the clinical practice setting can be of value at generating hypotheses regarding less common safety issues, even if causality cannot be determined. Objective: To present and analyze cases of intraocular inflammation associated with far…	10.1001/jamaophthalmol.2024.3828	2
2-s2.0-85210407919	DETECTION AND CLASSIFICATION OF DIABETIC RETINOPATHY USING YOLO-V8 DEEP LEARNING METHODOLOGY	Devi Appari G.	Journal of Theoretical and Applied Information Technology	102	21	7580-7588	15	11	2024	https://www.scopus.com/inward/record.uri?partnerID=HzOxMe3b&scp=85210407919&origin=inward	Diabetic retinopathy (DR) is increasing rapidly. Early detection of DR using computer aided methodology is imperative. This paper aimed to detect various stages of DR meticulously. 60 percent of datasets are considered as trained data sets. 20 percent of datasets are considered as validation datasets. ‚Äò20‚Äô percent of the datasets are considered for testing. YOLOv8 is considered to extract the…		0
2-s2.0-85210051561	Central retinal artery occlusion following surgery for thyroid eye disease: A case report	Dai B.	Medicine (United States)	103	46	e40283	15	11	2024	https://www.scopus.com/inward/record.uri?partnerID=HzOxMe3b&scp=85210051561&origin=inward	Rationale: Thyroid eye disease (TED) is the most common orbital disorder in adults and significantly affects patient health. Orbital decompression surgery is an important treatment option. Central retinal artery occlusion (CRAO) after orbital medial wall decompression is rare in patients with TED. Therefore, the earlier the identification and treatment, the more likely it is to reduce visual impa…	10.1097/MD.0000000000040283	0
2-s2.0-85208197049	Diagnostic and therapeutic optical imaging in cardiovascular diseases	Pang W.	iScience	27	11		15	11	2024	https://www.scopus.com/inward/record.uri?partnerID=HzOxMe3b&scp=85208197049&origin=inward	Cardiovascular disease (CVD) is one of the most prevalent health threats globally. Traditional diagnostic methods for CVDs, including electrocardiography, ultrasound, and cardiac magnetic resonance imaging, have inherent limitations in real-time monitoring and high-resolution visualization of cardiovascular pathophysiology. In recent years, optical imaging technology has gained considerable atten…	10.1016/j.isci.2024.111216	0
2-s2.0-85203071428	Sirolimus-coated balloon versus drug-eluting stent for complex coronary lesions. A propensity matched comparison	Iwa≈Ñczyk S.	International Journal of Cardiology	415			15	11	2024	https://www.scopus.com/inward/record.uri?partnerID=HzOxMe3b&scp=85203071428&origin=inward	Introduction: Percutaneous coronary intervention (PCI) with drug-eluting stents (DES) in complex coronary artery disease (CAD) has been established as the standard of care, but stent-related events are not uncommon. Sirolimus-Coated Balloon (SCB)-based angioplasty is an emerging technology, although it needs to be thoroughly evaluated compared with DES in the complex PCI setting. This study aimed…	10.1016/j.ijcard.2024.132436	2
2-s2.0-85210245622	Detection and comparison of accuracy using LeNet with VGG16 for Macula disease using oct images	Dhandapani S.	AIP Conference Proceedings	3193	1		11	11	2024	https://www.scopus.com/inward/record.uri?partnerID=HzOxMe3b&scp=85210245622&origin=inward	The macula OCT disease is investigated in this work by employing deep learning techniques like as LeNet and comparing the accuracy of these approaches to that of a VGG16 database. For the purpose of determining the accuracy of the Macula prediction in this study, the materials and methods that were employed were LeNet and the VGG16 algorithm, each of which contains twenty samples. The size of the…	10.1063/5.0232816	0
2-s2.0-85208601647	Following the Dynamic Changes of Coronary Atherosclerosis: An Uphill Battle	Chami√© D.	Journal of the American Heart Association	13	21		5	11	2024	https://www.scopus.com/inward/record.uri?partnerID=HzOxMe3b&scp=85208601647&origin=inward		10.1161/JAHA.124.037395	0
2-s2.0-85209162826	SLOctolyzer: Fully Automatic Analysis Toolkit for Segmentation and Feature Extracting in Scanning Laser Ophthalmoscopy Images	Burke J.	Translational vision science &amp; technology	13	11	7	4	11	2024	https://www.scopus.com/inward/record.uri?partnerID=HzOxMe3b&scp=85209162826&origin=inward	Purpose: The purpose of this study was to introduce SLOctolyzer: an open-source analysis toolkit for en face retinal vessels in infrared reflectance scanning laser ophthalmoscopy (SLO) images. Methods: SLOctolyzer includes two main modules: segmentation and measurement. The segmentation module uses deep learning methods to delineate retinal anatomy, and detects the fovea and optic disc, whereas t…	10.1167/tvst.13.11.7	0
2-s2.0-85212440750	Quantitative evaluation of spatter in adjustable ring mode laser welding based on In-situ OCT measurement	Huang H.	Hanjie Xuebao/Transactions of the China Welding Institution	45	11	128-132	1	11	2024	https://www.scopus.com/inward/record.uri?partnerID=HzOxMe3b&scp=85212440750&origin=inward	In order to quickly and accurately quantitatively evaluate the metal spatter to optimize the process and ensure the welding quality. This study focuses on the variable beam profile (VBP) laser welding process of 1060 aluminum alloy and develops an insitu keyhole depth measurement system based on optical coherence tomography (OCT). An innovative 1DCNN-BiLSTM deep learning composite model is propos…	10.12073/j.hjxb.20240715002	0
2-s2.0-85211918401	Biological Activities, Phenolic Contents and Chemical Compositions of Essential Oils and Different Extracts of Origanum laevigatum	Uysal I.	Pharmaceutical Chemistry Journal	58	8	1289-1297	1	11	2024	https://www.scopus.com/inward/record.uri?partnerID=HzOxMe3b&scp=85211918401&origin=inward	In this study, the phenolic and chemical contents, physiological properties and biological activities of Origanum laevigatum Boiss (O. laevigatum) were determined. The chemical study revealed that the plant included vanillic, caffeic and hydroxybenzoic acids as well as resveratrol and phloridzin. The greatest concentration, 13.45%, was identified as Bicyclogermacrene using GC-MS. The maximum TAS …	10.1007/s11094-024-03272-1	0
2-s2.0-85211392235	Comparing IOP-Induced Scleral Deformations in the Myopic and Myopic Glaucoma Spectrums	Chuangsuwanich T.	Investigative Ophthalmology and Visual Science	65	13		1	11	2024	https://www.scopus.com/inward/record.uri?partnerID=HzOxMe3b&scp=85211392235&origin=inward	PURPOSE. To compare changes in macular curvature following acute IOP elevation across a range of myopic conditions. METHODS. We studied 328 eyes from 184 subjects, comprising 32 emmetropic controls (between +2.75 and ‚àí2.75 diopters), 50 eyes with high myopia (<‚àí5 diopters; HM), 108 highly myopic with glaucoma (HMG) and 105 pathologic myopia (PM) eyes, and 33 PM with staphyloma (PM+S) eyes. Fo…	10.1167/iovs.65.13.54	0
2-s2.0-85210729443	Deep-learning-driven optical coherence tomography analysis for cardiovascular outcome prediction in patients with acute coronary syndrome	Hamana T.	European Heart Journal - Digital Health	5	6	692-701	1	11	2024	https://www.scopus.com/inward/record.uri?partnerID=HzOxMe3b&scp=85210729443&origin=inward	Aims. Optical coherence tomography (OCT) can identify high-risk plaques indicative of worsening prognosis in patients with acute coronary syndrome (ACS). However, manual OCT analysis has several limitations. In this study, we aim to construct a deep-learning model capable of automatically predicting ACS prognosis from patient OCT images following percutaneous coronary intervention (PCI). Methods …	10.1093/ehjdh/ztae067	0
2-s2.0-85210559153	Novel Approaches for the Early Detection of Glaucoma Using Artificial Intelligence	Zeppieri M.	Life	14	11		1	11	2024	https://www.scopus.com/inward/record.uri?partnerID=HzOxMe3b&scp=85210559153&origin=inward	Background: If left untreated, glaucoma‚Äîthe second most common cause of blindness worldwide‚Äîcauses irreversible visual loss due to a gradual neurodegeneration of the retinal ganglion cells. Conventional techniques for identifying glaucoma, like optical coherence tomography (OCT) and visual field exams, are frequently laborious and dependent on subjective interpretation. Through the fast and a…	10.3390/life14111386	1
2-s2.0-85210453740	Optical Coherence Tomography Angiography Evaluation of Retinal and Choroidal Microvascular Morphological Changes Following Strabismus Surgery	G√ºl C.	Journal of Pediatric Ophthalmology and Strabismus	61	6	397-403	1	11	2024	https://www.scopus.com/inward/record.uri?partnerID=HzOxMe3b&scp=85210453740&origin=inward	Purpose: To evaluate the structural and microvascular changes in the retina and choroid after strabismus surgery. Methods: The study included 44 eyes from 44 patients who underwent strabismus surgery between August 2020 and December 2021. Among these patients, 9 (20%) underwent horizontal one-muscle surgery, 27 (61%) underwent horizontal two-muscle surgery, and 8 (18%) underwent inferior oblique …	10.3928/01913913-20240508-04	0
2-s2.0-85210439637	Application of Artificial Intelligence Models to Predict the Onset or Recurrence of Neovascular Age-Related Macular Degeneration	Sorrentino F.S.	Pharmaceuticals	17	11		1	11	2024	https://www.scopus.com/inward/record.uri?partnerID=HzOxMe3b&scp=85210439637&origin=inward	Neovascular age-related macular degeneration (nAMD) is one of the major causes of vision impairment that affect millions of people worldwide. Early detection of nAMD is crucial because, if untreated, it can lead to blindness. Software and algorithms that utilize artificial intelligence (AI) have become valuable tools for early detection, assisting doctors in diagnosing and facilitating differenti…	10.3390/ph17111440	0
2-s2.0-85210435315	Two Handheld Retinograph Devices Evaluated by Ophthalmologists and an Artificial Intelligence Algorithm	Romero-Aroca P.	Journal of Clinical Medicine	13	22		1	11	2024	https://www.scopus.com/inward/record.uri?partnerID=HzOxMe3b&scp=85210435315&origin=inward	Background/Objectives: Telemedicine in diabetic retinopathy (RD) screening is effective but does not reach the entire diabetes population. The use of portable cameras and artificial intelligence (AI) can help in screening diabetes. Methods: We evaluated the ability of two handheld cameras, one based on a smartphone and the other on a smartscope, to obtain images for comparison with OCT. Evaluatio…	10.3390/jcm13226935	0
2-s2.0-85210419567	The Development and Validation of a Glaucoma Health Score for Glaucoma Screening Based on Clinical Parameters and Optical Coherence Tomography Metrics	Chaglasian M.	Journal of Clinical Medicine	13	22		1	11	2024	https://www.scopus.com/inward/record.uri?partnerID=HzOxMe3b&scp=85210419567&origin=inward	Background/Objectives: This study aims to develop and validate a Glaucoma Health Score (GHS) that incorporates multiple individual glaucoma risk factors to enhance glaucoma detection in screening environments. Methods: The GHS was developed using a retrospective dataset from two clinical sites, including both eyes of glaucoma patients and controls. The model incorporated age, central corneal thic…	10.3390/jcm13226728	0
2-s2.0-85210340439	Associations of Metabolically Healthy Obesity and Retinal Age Gap	Zeng X.	Translational Vision Science and Technology	13	11		1	11	2024	https://www.scopus.com/inward/record.uri?partnerID=HzOxMe3b&scp=85210340439&origin=inward	Purpose: We investigated the association between metabolically healthy obesity (MHO) and retinal age gap and explored potential sex differences in this association. Methods: This study included 30,335 participants from the UK Biobank. Body mass index (BMI) was classified into normal weight, overweight, and obesity. Metabolic health (MH) was defined as meeting the following criteria: systolic bloo…	10.1167/tvst.13.11.26	0
2-s2.0-85210271749	Comprehensive Review of Acceleration Techniques for Monte Carlo Simulations of Photon Transport in Biological Tissues	Xu L.	Zhongguo Jiguang/Chinese Journal of Lasers	51	21		1	11	2024	https://www.scopus.com/inward/record.uri?partnerID=HzOxMe3b&scp=85210271749&origin=inward	Significance„ÄÄIn the dynamic field of biomedical photonics, simulating light transport in biological tissues has become a cornerstone for advancing medical diagnostics, therapeutic interventions, and understanding photobiological processes. This research area is crucial due to its potential to transform a wide range of biomedical applications. These include high-resolution medical imaging techno…	10.3788/CJL240615	0
2-s2.0-85210107576	Automated Detection of Drusenoid Pigment Epithelial Detachments From Spectral-Domain Optical Coherence Tomography in Patients With AMD	Mukherjee S.	Translational Vision Science and Technology	13	11		1	11	2024	https://www.scopus.com/inward/record.uri?partnerID=HzOxMe3b&scp=85210107576&origin=inward	Purpose: This study aimed to develop an algorithm for automated detection of drusenoid pigment epithelial detachments (DPEDs) in optical coherence tomography (OCT) volumes of patients with age-related macular degeneration (AMD) and to compare its performance against traditional reading center grading on color-fundus photographs (CFPs). Methods: Eyes with a range of AMD severities, excluding neova…	10.1167/tvst.13.11.25	0
2-s2.0-85210021730	Assorted topics III 2024	Lavie C.J.	Progress in Cardiovascular Diseases	87		1	1	11	2024	https://www.scopus.com/inward/record.uri?partnerID=HzOxMe3b&scp=85210021730&origin=inward		10.1016/j.pcad.2024.11.001	0
2-s2.0-85209246834	In vitro anthelmintic activity of Phyllanthus niruri Linn., Andrographis paniculata, Curcuma xanthorrhiza Roxb., and Curcuma aeruginosa Roxb. ethanol extracts on the motility and cuticle damage of Ascaridia galli	Tiuria R.	Veterinary World	17	11	2488-2496	1	11	2024	https://www.scopus.com/inward/record.uri?partnerID=HzOxMe3b&scp=85209246834&origin=inward	Background and Aim: Ascaridia galli, a nematode that frequently infects the digestive tract of chickens, is a significant concern for poultry health. In response, the use of medicinal plant-derived anthelmintics was proposed as a potential solution. This study observed the in vitro effectiveness of a single, graded dose of the ethanol extract of Andrographis paniculata, Phyllanthus niruri L., Cur…	10.14202/vetworld.2024.2488-2496	0
2-s2.0-85209229660	Interpretable multimodal classification for age-related macular degeneration diagnosis	Vairetti C.	PLoS ONE	19	2025-11-11		1	11	2024	https://www.scopus.com/inward/record.uri?partnerID=HzOxMe3b&scp=85209229660&origin=inward	Explainable Artificial Intelligence (XAI) is an emerging machine learning field that has been successful in medical image analysis. Interpretable approaches are able to ‚Äúunbox‚Äù the black-box decisions made by AI systems, aiding medical doctors to justify their diagnostics better. In this paper, we analyze the performance of three different XAI strategies for medical image analysis in ophthalm…	10.1371/journal.pone.0311811	0
2-s2.0-85209129557	ATLAS: a large array, on-chip compute SPAD camera for multispeckle diffuse correlation spectroscopy	Gorman A.	Biomedical Optics Express	15	11	6499-6515	1	11	2024	https://www.scopus.com/inward/record.uri?partnerID=HzOxMe3b&scp=85209129557&origin=inward	We present ATLAS, a 512 √ó 512 single-photon avalanche diode (SPAD) array with embedded autocorrelation computation, implemented in 3D-stacked CMOS technology, suitable for single-photon correlation spectroscopy applications, including diffuse correlation spectroscopy (DCS). The shared per-macropixel SRAM architecture provides a 128 √ó 128 macropixel resolution, with parallel autocorrelation comp…	10.1364/BOE.531416	2
2-s2.0-85209112858	AI-based 3D analysis of retinal vasculature associated with retinal diseases using OCT angiography	Liu Y.	Biomedical Optics Express	15	11	6416-6432	1	11	2024	https://www.scopus.com/inward/record.uri?partnerID=HzOxMe3b&scp=85209112858&origin=inward	Retinal vasculature is the only vascular system in the human body that can be observed in a non-invasive manner, with a phenotype associated with a wide range of ocular, cerebral, and cardiovascular diseases. OCT and OCT angiography (OCTA) provide powerful imaging methods to visualize the three-dimensional morphological and functional information of the retina. In this study, based on OCT and OCT…	10.1364/BOE.534703	0
2-s2.0-85209071652	HyFormer: a hybrid transformer-CNN architecture for retinal OCT image segmentation	Jiang Q.	Biomedical Optics Express	15	11	6156-6170	1	11	2024	https://www.scopus.com/inward/record.uri?partnerID=HzOxMe3b&scp=85209071652&origin=inward	Optical coherence tomography (OCT) has become the leading imaging technique in diagnosing and treatment planning for retinal diseases. Retinal OCT image segmentation involves extracting lesions and/or tissue structures to aid in the decisions of ophthalmologists, and multi-class segmentation is commonly needed. As the target regions often spread widely inside the retina, and the intensities and l…	10.1364/BOE.538959	0
2-s2.0-85208602332	Developing a 10-Layer Retinal Segmentation for MacTel Using Semi-Supervised Learning	Verma A.	Translational Vision Science and Technology	13	11		1	11	2024	https://www.scopus.com/inward/record.uri?partnerID=HzOxMe3b&scp=85208602332&origin=inward	Purpose: Automated segmentation software in optical coherence tomography (OCT) devices is usually developed for and primarily tested on common diseases. Therefore segmentation accuracy of automated software can be limited in eyes with rare pathologies. Methods: We sought to develop a semisupervised deep learning segmentation model that segments 10 retinal layers and four retinal features in eyes …	10.1167/tvst.13.11.2	0
2-s2.0-85208563060	A Highly Sensitive UPLC-MS/MS Method for the Quantification of the Organic Cation Transporters‚Äô Mediated Metformin Uptake and Its Inhibition in Cells	Bajraktari-Sylejmani G.	Molecules	29	21		1	11	2024	https://www.scopus.com/inward/record.uri?partnerID=HzOxMe3b&scp=85208563060&origin=inward	Metformin is the gold standard substrate for evaluating potential inhibitors of the organic cation transporters (OCTs). Here, we established a UPLC-MS/MS assay to quantify metformin in cell pellets with a range of 0.05‚Äì50 ng/mL using 6-deuterated metformin as an internal standard. We used an ion-pairing chromatographic approach with heptafluorobutyric acid, making use of a reverse-phase column,…	10.3390/molecules29215162	1
2-s2.0-85208531164	Advances in Diagnosis of Skin and Superficial Tissue Disorders‚Äî‚ÄúOld and Emerging‚Äù Diagnostic Tools	Ricci C.	Diagnostics	14	21		1	11	2024	https://www.scopus.com/inward/record.uri?partnerID=HzOxMe3b&scp=85208531164&origin=inward		10.3390/diagnostics14212414	0
2-s2.0-85208411700	Molecular Imaging Biomarkers for Early Cancer Detection: A Systematic Review of Emerging Technologies and Clinical Applications	Malik M.M.U.D.	Diagnostics	14	21		1	11	2024	https://www.scopus.com/inward/record.uri?partnerID=HzOxMe3b&scp=85208411700&origin=inward	Background: Early cancer detection is crucial for improving patient outcomes. Molecular imaging biomarkers offer the potential for non-invasive, early-stage cancer diagnosis. Objectives: To evaluate the effectiveness and accuracy of molecular imaging biomarkers for early cancer detection across various imaging modalities and cancer types. Methods: A comprehensive search of PubMed/MEDLINE, Embase,…	10.3390/diagnostics14212459	1
2-s2.0-85208399359	Validation of Inter-Reader Agreement/Consistency for Quantification of Ellipsoid Zone Integrity and Sub-RPE Compartmental Features Across Retinal Diseases	Bell J.	Diagnostics	14	21		1	11	2024	https://www.scopus.com/inward/record.uri?partnerID=HzOxMe3b&scp=85208399359&origin=inward	Background: An unmet need exists when clinically assessing retinal and layer-based features of retinal diseases. Therefore, quantification of retinal-layer-thicknesses/fluid volumes using deep-learning-augmented platforms to reproduce human-obtained clinical measurements is needed. Methods: In this analysis, 210 spectral-domain optical coherence tomography (SD-OCT) scans (30 without pathology, 60…	10.3390/diagnostics14212395	0
2-s2.0-85208359060	Physics-guided deep learning-based real-time image reconstruction of Fourier-domain optical coherence tomography	Wang M.	Biomedical Optics Express	15	11	6619-6637	1	11	2024	https://www.scopus.com/inward/record.uri?partnerID=HzOxMe3b&scp=85208359060&origin=inward	In this paper, we introduce a physics-guided deep learning approach for high-quality, real-time Fourier-domain optical coherence tomography (FD-OCT) image reconstruction. Unlike traditional supervised deep learning methods, the proposed method employs unsupervised learning. It leverages the underlying OCT imaging physics to guide the neural networks, which could thus generate high-quality images …	10.1364/BOE.538756	0
2-s2.0-85208124821	The effect of next-generation, dual-active-ingredient, long-lasting insecticidal net deployment on insecticide resistance in malaria vectors in Benin: results of a 3-year, three-arm, cluster-randomised, controlled trial	Sovi A.	The Lancet Planetary Health	8	11	e894-e905	1	11	2024	https://www.scopus.com/inward/record.uri?partnerID=HzOxMe3b&scp=85208124821&origin=inward	Background: Insecticide resistance among malaria vector species now occurs in 84 malaria-endemic countries and territories worldwide. Novel vector-control interventions, including long-lasting insecticidal nets (LLINs) that incorporate new active ingredients with distinct modes of action, are urgently needed to delay the evolution and spread of resistance and to alleviate reversals in malaria-con…	10.1016/S2542-5196(24)00232-8	0
2-s2.0-85207970906	Recent advances in neuro‚Äëophthalmology	Bassi S.T.	Indian Journal of Ophthalmology	72	11	1544-1559	1	11	2024	https://www.scopus.com/inward/record.uri?partnerID=HzOxMe3b&scp=85207970906&origin=inward	This review article represents a collaborative effort across continents, bringing together the latest developments in neuro‚Äëophthalmology with a focus on innovative diagnostic and therapeutic modalities that are shaping the future of the field. Among the most significant advancements is the rise of optical coherence tomography (OCT), now recognized as an indispensable tool in neuro‚Äëophthalmol…	10.4103/IJO.IJO_594_24	1
2-s2.0-85207707905	Enhanced Plaque Stabilization Effects of Alirocumab ‚ Insights From Artificial Intelligence-Aided Optical Coherence Tomography Analysis of the Alirocumab for Thin-Cap Fibroatheroma in Patients With Coronary Artery Disease Estimated by Optical Coherence Tomography (ALTAIR) Study	Yamamoto T.	Circulation Journal	88	11	1809-1818	1	11	2024	https://www.scopus.com/inward/record.uri?partnerID=HzOxMe3b&scp=85207707905&origin=inward	Background: Proprotein convertase subtilisin/kexin type 9 inhibitors stabilize vulnerable plaque, reducing cardiovascular events. However, manual optical coherence tomography (OCT) analysis of drug efficacy is challenging because of signal attenuation within lipid plaques. Methods and Results: Twenty-four patients with thin-cap fibroatheroma were prospectively enrolled and randomized to receive a…	10.1253/circj.CJ-24-0480	0
2-s2.0-85207665213	Artificial intelligence algorithms and three-dimensional volumetric rendering for basal cell carcinoma detection and tumour depth assessment in reflectance confocal microscopy-optical coherence tomography images: a pilot study	Pan A.	Clinical and Experimental Dermatology	49	11	1420-1423	1	11	2024	https://www.scopus.com/inward/record.uri?partnerID=HzOxMe3b&scp=85207665213&origin=inward	The reflectance confocal microscopy (RCM)-optical coherence tomography (OCT) device has shown utility in detecting and assessing the depth of basal cell carcinoma (BCC) in vivo but is challenging for novices to interpret. Artificial intelligence (AI) applied to RCM-OCT could aid readers. We trained AI models, using OCT rasters of biopsy-confirmed BCC, to detect BCC, create three-dimensional rende…	10.1093/ced/llae213	0
2-s2.0-85207577173	Optical coherence tomography angiography in cardiovascular disease	Runsewe O.I.	Progress in Cardiovascular Diseases	87		60-72	1	11	2024	https://www.scopus.com/inward/record.uri?partnerID=HzOxMe3b&scp=85207577173&origin=inward	Endothelial dysfunction and microvascular remodeling underly the development and progression of a host of cardiovascular disease (CVD). However, current methods to assess coronary epicardial microvascular function are invasive, time-intensive, and costly. Optical coherence tomography angiography (OCTA) is an established technology within ophthalmology that provides a quick, noninvasive assessment…	10.1016/j.pcad.2024.10.011	0
2-s2.0-85207088164	Correction to Lancet Digit Health 2024; published online Sept 17. https://doi.org/10.1016/S2589-7500(24)00143-2 (The Lancet Digital Health (2024) 6(11) (e848‚Äìe856), (S2589750024001432), (10.1016/S2589-7500(24)00143-2))		The Lancet Digital Health	6	11	e777	1	11	2024	https://www.scopus.com/inward/record.uri?partnerID=HzOxMe3b&scp=85207088164&origin=inward	Ning Y, Teixayavong S, Shang Y, et al. Generative artificial intelligence and ethical considerations in health care: a scoping review and ethics checklist. Lancet Digit Health 2024; published online Sept 17. https://doi.org/10.1016/S2589-7500(24)00143-2‚ÄîThe appendix of this Review has been corrected as of Oct 8, 2024.	10.1016/S2589-7500(24)00220-6	0
2-s2.0-85206956391	Foundation model-driven distributed learning for enhanced retinal age prediction	Nielsen C.	Journal of the American Medical Informatics Association	31	11	2550-2559	1	11	2024	https://www.scopus.com/inward/record.uri?partnerID=HzOxMe3b&scp=85206956391&origin=inward	Objectives: The retinal age gap (RAG) is emerging as a potential biomarker for various diseases of the human body, yet its utility depends on machine learning models capable of accurately predicting biological retinal age from fundus images. However, training generalizable models is hindered by potential shortages of diverse training data. To overcome these obstacles, this work develops a novel a…	10.1093/jamia/ocae220	0
2-s2.0-85206503697	The NITRATE-OCT study-inorganic nitrate reduces in-stent restenosis in patients with stable coronary artery disease: a double-blind, randomised controlled trial	Rathod K.S.	eClinicalMedicine	77			1	11	2024	https://www.scopus.com/inward/record.uri?partnerID=HzOxMe3b&scp=85206503697&origin=inward	Background: Coronary angioplasty and stent insertion is a first line treatment for patients with coronary artery disease, however it is complicated in the long-term by in-stent restenosis (ISR) in a proportion of patients with an associated morbidity. Despite this, currently there are no effective treatments available for the prevention of ISR. Repeat percutaneous revascularisation carries increa…	10.1016/j.eclinm.2024.102885	1
2-s2.0-85206330636	The effect of BCG revaccination on the response to unrelated vaccines in urban Ugandan adolescents (POPVAC C): an open-label, randomised controlled trial	Nassuuna J.	The Lancet Global Health	12	11	e1849-e1859	1	11	2024	https://www.scopus.com/inward/record.uri?partnerID=HzOxMe3b&scp=85206330636&origin=inward	Background: Immune responses induced by several important vaccines differ between populations, with reduced responses in low-income and rural settings compared with high-income and urban settings. BCG immunisation boosts immune responses to some unrelated vaccines in high-income populations. We aimed to test the hypothesis that BCG revaccination can enhance responses to unrelated vaccines in Ugan…	10.1016/S2214-109X(24)00282-1	0
2-s2.0-85206292804	Microscope-integrated optical coherence tomography for in vivo human brain tumor detection with artificial intelligence	Kuppler P.	Journal of Neurosurgery	141	5	1343-1351	1	11	2024	https://www.scopus.com/inward/record.uri?partnerID=HzOxMe3b&scp=85206292804&origin=inward	OBJECTIVE It has been shown that optical coherence tomography (OCT) can identify brain tumor tissue and potentially be used for intraoperative margin diagnostics. However, there is limited evidence on its use in human in vivo settings, particularly in terms of its applicability and accuracy of residual brain tumor detection (RTD). For this reason, a microscope-integrated OCT system was examined t…	10.3171/2024.1.JNS231511	2
2-s2.0-85205788453	Artificial intelligence in assessing cardiovascular diseases and risk factors via retinal fundus images: A review of the last decade	Abdollahi M.	Wiley Interdisciplinary Reviews: Data Mining and Knowledge Discovery	14	6		1	11	2024	https://www.scopus.com/inward/record.uri?partnerID=HzOxMe3b&scp=85205788453&origin=inward	Cardiovascular diseases (CVDs) are the leading cause of death globally. The use of artificial intelligence (AI) methods‚Äîin particular, deep learning (DL)‚Äîhas been on the rise lately for the analysis of different CVD-related topics. The use of fundus images and optical coherence tomography angiography (OCTA) in the diagnosis of retinal diseases has also been extensively studied. To better unde…	10.1002/widm.1560	0
2-s2.0-85205465208	Safety and immunogenicity of a delayed booster dose of the rVSVŒîG-ZEBOV-GP vaccine for prevention of Ebola virus disease: a multicentre, open-label, phase 2 randomised controlled trial	Davey R.T.	The Lancet Microbe	5	11		1	11	2024	https://www.scopus.com/inward/record.uri?partnerID=HzOxMe3b&scp=85205465208&origin=inward	Background: rVSVŒîG-ZEBOV-GP is the first approved vaccine with clinical efficacy against Ebola virus disease. Although a seroprotective threshold has not been defined for those at occupational risk of exposure, the current vaccine strategy is to attain a sustained high level of antibody titres. The aim of this trial was to explore the effects of delayed boosting upon both the height and duration…	10.1016/S2666-5247(24)00163-0	0
2-s2.0-85205464074	Automated grading of diabetic retinopathy and Radiomics analysis on ultra-wide optical coherence tomography angiography scans	Soren V.N.	Image and Vision Computing	151			1	11	2024	https://www.scopus.com/inward/record.uri?partnerID=HzOxMe3b&scp=85205464074&origin=inward	Diabetic retinopathy (DR), a progressive condition due to diabetes that can lead to blindness, is typically characterized by a number of stages, including non-proliferative (mild, moderate and severe) and proliferative DR. These stages are marked by various vascular abnormalities, such as intraretinal microvascular abnormalities (IRMA), neovascularization (NV), and non-perfusion areas (NPA). Auto…	10.1016/j.imavis.2024.105292	1
2-s2.0-85205298843	AI in the clinical management of GA: A novel therapeutic universe requires novel tools	Reiter G.S.	Progress in Retinal and Eye Research	103			1	11	2024	https://www.scopus.com/inward/record.uri?partnerID=HzOxMe3b&scp=85205298843&origin=inward	Regulatory approval of the first two therapeutic substances for the management of geographic atrophy (GA) secondary to age-related macular degeneration (AMD) is a major breakthrough following failure of numerous previous trials. However, in the absence of therapeutic standards, diagnostic tools are a key challenge as functional parameters in GA are hard to provide. The majority of anatomical biom…	10.1016/j.preteyeres.2024.101305	2
2-s2.0-85204809363	Cardio-ocular syndrome: Retinal microvascular changes in acutely decompensated heart failure	Abdin A.	European Journal of Heart Failure	26	11	2421-2430	1	11	2024	https://www.scopus.com/inward/record.uri?partnerID=HzOxMe3b&scp=85204809363&origin=inward	Aims: To investigate the changes in retinal microvasculature by contemporary imaging techniques during episodes of acute decompensated heart failure (ADHF) and following recompensation compared to age-matched controls without known cardiac or retinal disease. Methods and results: Adult patients hospitalized with a primary diagnosis of ADHF, regardless of left ventricular ejection fraction (LVEF) …	10.1002/ejhf.3474	2
2-s2.0-85204098142	Deep learning aided measurement of outer retinal layer metrics as biomarkers for inherited retinal degenerations: Opportunities and challenges	Pennesi M.E.	Current Opinion in Ophthalmology	35	6	447-454	1	11	2024	https://www.scopus.com/inward/record.uri?partnerID=HzOxMe3b&scp=85204098142&origin=inward	Purpose of reviewThe purpose of this review was to provide a summary of currently available retinal imaging and visual function testing methods for assessing inherited retinal degenerations (IRDs), with the emphasis on the application of deep learning (DL) approaches to assist the determination of structural biomarkers for IRDs.Recent findings(clinical trials for IRDs; discover effective biomarke…	10.1097/ICU.0000000000001088	0
2-s2.0-85204083679	Vision language models in ophthalmology	Lim G.	Current Opinion in Ophthalmology	35	6	487-493	1	11	2024	https://www.scopus.com/inward/record.uri?partnerID=HzOxMe3b&scp=85204083679&origin=inward	Purpose of review Vision Language Models are an emerging paradigm in artificial intelligence that offers the potential to natively analyze both image and textual data simultaneously, within a single model. The fusion of these two modalities is of particular relevance to ophthalmology, which has historically involved specialized imaging techniques such as angiography, optical coherence tomography,…	10.1097/ICU.0000000000001089	0
2-s2.0-85204068071	The role of intra-vascular imaging in patients undergoing intravascular lithotripsy: Insights from the COIL registry	Bawamia B.	Catheterization and Cardiovascular Interventions	104	5	891-898	1	11	2024	https://www.scopus.com/inward/record.uri?partnerID=HzOxMe3b&scp=85204068071&origin=inward	Background: The role of intra-coronary imaging in patients with stent failure undergoing intravascular lithotripsy (IVL) is unclear. We aimed to assess clinical outcomes in patients undergoing IVL treatment for stent failure stratified according to the use of intra-coronary imaging and lesion complexity. Methods: This is a pre-specified subgroup analysis of patients who were included in the coron…	10.1002/ccd.31227	0
2-s2.0-85204036821	Artificial intelligence for geographic atrophy: pearls and pitfalls	Enzendorfer M.L.	Current Opinion in Ophthalmology	35	6	455-462	1	11	2024	https://www.scopus.com/inward/record.uri?partnerID=HzOxMe3b&scp=85204036821&origin=inward	Purpose of review This review aims to address the recent advances of artificial intelligence (AI) in the context of clinical management of geographic atrophy (GA), a vision-impairing late-stage manifestation of age-related macular degeneration (AMD). Recent findings Recent literature shows substantial advancements in the development of AI systems to segment GA lesions on multimodal retinal images…	10.1097/ICU.0000000000001085	1
2-s2.0-85203645398	OCT Radiomic Features Used for the Assessment of Activity of Thyroid Eye Disease	Ma L.	Journal of Craniofacial Surgery	35	8	2305-2308	1	11	2024	https://www.scopus.com/inward/record.uri?partnerID=HzOxMe3b&scp=85203645398&origin=inward	This retrospective study aimed to develop deep-learning radiomics models based on optical coherence tomography (OCT) scans to evaluate the activity of thyroid eye disease. The study included 33 patients (66 orbits) diagnosed with thyroid eye disease at Beijing Tongren Hospital between July 2021 and August 2022. We collected OCT scans, clinical activity score, and medical records of the patients. …	10.1097/SCS.0000000000010503	0
2-s2.0-85203513991	Distilling OCT cervical dataset with evidential uncertainty proxy	Xiong Y.	Image and Vision Computing	151			1	11	2024	https://www.scopus.com/inward/record.uri?partnerID=HzOxMe3b&scp=85203513991&origin=inward	Deep learning-based OCT image classification method is of paramount importance for early screening of cervical cancer. For the sake of efficiency and privacy, the emerging data distillation technique becomes a promising way to condense the large-scale original OCT dataset into a much smaller synthetic dataset, without losing much information for network training. However, OCT cervical images ofte…	10.1016/j.imavis.2024.105250	0
2-s2.0-85203264261	Suction-Based Optical Coherence Elastography for the Biomechanical Characterization of Pathological Skin Conditions: A Pilot Study	van Haasterecht L.	Journal of Biophotonics	17	11		1	11	2024	https://www.scopus.com/inward/record.uri?partnerID=HzOxMe3b&scp=85203264261&origin=inward	Accurate characterization of mechanical properties is crucial in the evaluation of therapeutic effects for problematic skin conditions. A pilot study was carried out using a novel optical coherence elastography (OCE) device, combining mechanical characterization through suction-based deformation and imaging through optical coherence tomography. Using AI-assisted image segmentation and a power-law…	10.1002/jbio.202300314	0
2-s2.0-85202974177	When a bumper car ride takes your kid to the Emergency room: Hemorrhagic posterior vitreous detachment in a child	Saula L.	Journal Francais d'Ophtalmologie	47	9		1	11	2024	https://www.scopus.com/inward/record.uri?partnerID=HzOxMe3b&scp=85202974177&origin=inward		10.1016/j.jfo.2024.104267	0
2-s2.0-85202836726	Optical coherence tomography angiography of the retina and choroid in systemic diseases	Chua J.	Progress in Retinal and Eye Research	103			1	11	2024	https://www.scopus.com/inward/record.uri?partnerID=HzOxMe3b&scp=85202836726&origin=inward	Optical coherence tomography angiography (OCTA) has transformed ocular vascular imaging, revealing microvascular changes linked to various systemic diseases. This review explores its applications in diabetes, hypertension, cardiovascular diseases, and neurodegenerative diseases. While OCTA provides a valuable window into the body's microvasculature, interpreting the findings can be complex. Addit…	10.1016/j.preteyeres.2024.101292	3
2-s2.0-85202735675	Value proposition of retinal imaging in Alzheimer's disease screening: A review of eight evolving trends	Chan V.T.T.	Progress in Retinal and Eye Research	103			1	11	2024	https://www.scopus.com/inward/record.uri?partnerID=HzOxMe3b&scp=85202735675&origin=inward	Alzheimer's disease (AD) is the leading cause of dementia worldwide. Current diagnostic modalities of AD generally focus on detecting the presence of amyloid Œ≤ and tau protein in the brain (for example, positron emission tomography [PET] and cerebrospinal fluid testing), but these are limited by their high cost, invasiveness, and lack of expertise. Retinal imaging exhibits potential in AD screen…	10.1016/j.preteyeres.2024.101290	0
2-s2.0-85202349144	Synthesis of N-acetylcysteine functionalized cholic acid based triarmed poly DL-Lactide and encapsulation of gold nanoparticles: Studies on the antimicrobial activity and biocompatibility for drug delivery applications	Ezhumalai N.	International Journal of Biological Macromolecules	279			1	11	2024	https://www.scopus.com/inward/record.uri?partnerID=HzOxMe3b&scp=85202349144&origin=inward	Cholic acid based biodegradable reverse polymeric micelles have been widely utilized as preclinically suitable drug delivery system for poorly water-soluble drugs. In this report, we developed N-acetylcysteine functionalized cholic acid based triarmed poly (DL-lactide) (ACyCA-triarmed (DLL)	10.1016/j.ijbiomac.2024.135085	1
2-s2.0-85202348726	Metadata information and fundus image fusion neural network for hyperuricemia classification in diabetes	Wei J.	Computer Methods and Programs in Biomedicine	256			1	11	2024	https://www.scopus.com/inward/record.uri?partnerID=HzOxMe3b&scp=85202348726&origin=inward	Objective: In diabetes mellitus patients, hyperuricemia may lead to the development of diabetic complications, including macrovascular and microvascular dysfunction. However, the level of blood uric acid in diabetic patients is obtained by sampling peripheral blood from the patient, which is an invasive procedure and not conducive to routine monitoring. Therefore, we developed deep learning algor…	10.1016/j.cmpb.2024.108382	0
2-s2.0-85202078230	Prediction of Functional and Anatomic Progression in Lamellar Macular Holes	Crincoli E.	Ophthalmology Science	4	6		1	11	2024	https://www.scopus.com/inward/record.uri?partnerID=HzOxMe3b&scp=85202078230&origin=inward	Purpose: To use artificial intelligence to identify imaging biomarkers for anatomic and functional progression of lamellar macular hole (LMH) and elaborate a deep learning (DL) model based on OCT and OCT angiography (OCTA) for prediction of visual acuity (VA) loss in untreated LMHs. Design: Multicentric retrospective observational study. Participants: Patients aged >18 years diagnosed with idiopa…	10.1016/j.xops.2024.100529	0
2-s2.0-85202055594	Improved rank-based recursive feature elimination method based ovarian cancer detection model via customized deep architecture	Rani N.D.	Computer Methods and Programs in Biomedicine	256			1	11	2024	https://www.scopus.com/inward/record.uri?partnerID=HzOxMe3b&scp=85202055594&origin=inward	Background: Ovarian cancer is often considered the most lethal gynecological cancer because it tends to be diagnosed at an advanced stage, leading to limited treatment options and poorer outcomes. Several factors contribute to the challenges in managing ovarian cancer, namely rapid metastasis, genetic factors, reproductive history, etc. This necessitates the prompt and precise diagnosis of ovaria…	10.1016/j.cmpb.2024.108358	1
2-s2.0-85201669074	Quantifying Changes on OCT in Eyes Receiving Treatment for Neovascular Age-Related Macular Degeneration	Moraes G.	Ophthalmology Science	4	6		1	11	2024	https://www.scopus.com/inward/record.uri?partnerID=HzOxMe3b&scp=85201669074&origin=inward	Purpose: Application of artificial intelligence (AI) to macular OCT scans to segment and quantify volumetric change in anatomical and pathological features during intravitreal treatment for neovascular age-related macular degeneration (AMD). Design: Retrospective analysis of OCT images from the Moorfields Eye Hospital AMD Database. Participants: A total of 2115 eyes from 1801 patients starting an…	10.1016/j.xops.2024.100570	1
2-s2.0-85201588923	Noninvasive Technologies for the Diagnosis of Squamous Cell Carcinoma: A Systematic Review and Meta-Analysis	Garcia C.N.	JID Innovations	4	6		1	11	2024	https://www.scopus.com/inward/record.uri?partnerID=HzOxMe3b&scp=85201588923&origin=inward	Early cutaneous squamous cell carcinoma (cSCC) diagnosis is essential to initiate adequate targeted treatment. Noninvasive diagnostic technologies could overcome the need of multiple biopsies and reduce tumor recurrence. To assess performance of noninvasive technologies for cSCC diagnostics, 947 relevant records were identified through a systematic literature search. Among the 15 selected studies…	10.1016/j.xjidi.2024.100303	0
2-s2.0-85201450921	Wavelet-based selection-and-recalibration network for Parkinson's disease screening in OCT images	Huang J.	Computer Methods and Programs in Biomedicine	256			1	11	2024	https://www.scopus.com/inward/record.uri?partnerID=HzOxMe3b&scp=85201450921&origin=inward	Background and Objective: Parkinson's disease (PD) is one of the most prevalent neurodegenerative brain diseases worldwide. Therefore, accurate PD screening is crucial for early clinical intervention and treatment. Recent clinical research indicates that changes in pathology, such as the texture and thickness of the retinal layers, can serve as biomarkers for clinical PD diagnosis based on optica…	10.1016/j.cmpb.2024.108368	2
2-s2.0-85201401460	Artificial Intelligence-Based Disease Activity Monitoring to Personalized Neovascular Age-Related Macular Degeneration Treatment: A Feasibility Study	Mulyukov Z.	Ophthalmology Science	4	6		1	11	2024	https://www.scopus.com/inward/record.uri?partnerID=HzOxMe3b&scp=85201401460&origin=inward	Purpose: To evaluate the performance of a disease activity (DA) model developed to detect DA in participants with neovascular age-related macular degeneration (nAMD). Design: Post hoc analysis. Participants: Patient dataset from the phase III HAWK and HARRIER (H&H) studies. Methods: An artificial intelligence (AI)-based DA model was developed to generate a DA score based on measurements of OCT im…	10.1016/j.xops.2024.100565	0
2-s2.0-85201260248	Dexamethasone intravitreal implant in the treatment of macular edema secondary to necrotizing retinitis	Copete S.	European Journal of Ophthalmology	34	6	NP19-NP23	1	11	2024	https://www.scopus.com/inward/record.uri?partnerID=HzOxMe3b&scp=85201260248&origin=inward	Purpose: To describe our experience with the use of a sustained-release dexamethasone implant in three patients with recalcitrant macular edema that developed after necrotizing retinitis in the context of the previously treated virus. Case description: Two immunocompetent patients presented with unilateral acute retinal necrosis (ARN) due to Varicella-Zoster (VZV). The other, an immunocompromised…	10.1177/11206721241275729	0
2-s2.0-85201100615	VisionNet: An efficient vision transformer-based hybrid adaptive networks for eye cancer detection with enhanced cheetah optimizer	B A.	Biomedical Signal Processing and Control	97			1	11	2024	https://www.scopus.com/inward/record.uri?partnerID=HzOxMe3b&scp=85201100615&origin=inward	Due to the uncontrolled growth of cells, the detection of eye cancer is important in the healthcare sector. Thus, it affects the interior parts of the eye or extra-ocular, affecting the exterior parts of the eye. However, treating the malignant affected area earlier may be advisable in the case of eye cancer. Eye cancer is detected using several deep-learning techniques. These techniques have cer…	10.1016/j.bspc.2024.106673	0
2-s2.0-85200808034	Dual blind-spot network for self-supervised denoising in OCT images	Ge C.	Biomedical Signal Processing and Control	97			1	11	2024	https://www.scopus.com/inward/record.uri?partnerID=HzOxMe3b&scp=85200808034&origin=inward	The blind-spot network and its variants have shown promising results in the field of self-supervised denoising tasks. These methods aim at concealing noisy image pixels and utilizing self-supervised learning for their restoration. However, when applied to Optical Coherence Tomography (OCT) images, which exhibits strong auto-correlation between pixels, more effective mask strategies and denoising …	10.1016/j.bspc.2024.106682	0
2-s2.0-85200773150	Identifying Factors Associated With Fast Visual Field Progression in Patients With Ocular Hypertension Based on Unsupervised Machine Learning	Huang X.	Journal of Glaucoma	33	11	815-822	1	11	2024	https://www.scopus.com/inward/record.uri?partnerID=HzOxMe3b&scp=85200773150&origin=inward	Pr√©cis: We developed unsupervised machine learning models to identify different subtypes of patients with ocular hypertension in terms of visual field (VF) progression and discovered 4 subtypes with different trends of VF worsening. We then identified factors associated with fast VF progression. Purpose: To identify ocular hypertension (OHT) subtypes with different trends of visual field (VF) pr…	10.1097/IJG.0000000000002472	0
2-s2.0-85200691715	A deep learning LSTM-based approach for AMD classification using OCT images	Hamid L.	Neural Computing and Applications	36	31	19531-19547	1	11	2024	https://www.scopus.com/inward/record.uri?partnerID=HzOxMe3b&scp=85200691715&origin=inward	Age-related macular degeneration (AMD) is an age-related, persistent, painless eye disease that impairs central vision. The central area (macula) of the retina, located at the back of the eye, sustains damage that is the cause of loss of vision. The early detection of AMD can increase the probability of treatment and prevent vision loss. The AMD can be classified into dry and wet AMD based on the…	10.1007/s00521-024-10149-7	1
2-s2.0-85200571753	The Diagnostic Accuracy of Vision-Language Model on Clinical Images Among Skin of Colour Phototypes	Joly-Chevrier M.	Journal of Cutaneous Medicine and Surgery	28	6	585-586	1	11	2024	https://www.scopus.com/inward/record.uri?partnerID=HzOxMe3b&scp=85200571753&origin=inward		10.1177/12034754241269124	0
2-s2.0-85200031075	Evaluation of OCT biomarker changes in treatment-naive neovascular AMD using a deep semantic segmentation algorithm	Asani B.	Eye (Basingstoke)	38	16	3180-3186	1	11	2024	https://www.scopus.com/inward/record.uri?partnerID=HzOxMe3b&scp=85200031075&origin=inward	Objectives: To determine real-life quantitative changes in OCT biomarkers in a large set of treatment naive patients in a real-life setting undergoing anti-VEGF therapy. For this purpose, we devised a novel deep learning based semantic segmentation algorithm providing the first benchmark results for automatic segmentation of 11 OCT features including biomarkers for neovascular age-related macular…	10.1038/s41433-024-03264-1	0
2-s2.0-85199775061	A journey through the world of vitreous	Ayalon A.	Survey of Ophthalmology	69	6	957-966	1	11	2024	https://www.scopus.com/inward/record.uri?partnerID=HzOxMe3b&scp=85199775061&origin=inward	Vitreous, one of the largest components of the human eye, mostly contains water. Despite decades of studying the vitreous structure, numerous unanswered questions still remain, fueling ongoing active research. We attempt to provide a comprehensive overview of the current understanding of the development, morphology, biochemical composition, and function of the vitreous. We emphasize the impact of…	10.1016/j.survophthal.2024.06.004	0
2-s2.0-85199469773	Advances in artificial intelligence for meibomian gland evaluation: A comprehensive review	Li L.	Survey of Ophthalmology	69	6	945-956	1	11	2024	https://www.scopus.com/inward/record.uri?partnerID=HzOxMe3b&scp=85199469773&origin=inward	Meibomian gland dysfunction (MGD) is increasingly recognized as a critical contributor to evaporative dry eye, significantly impacting visual quality. With a global prevalence estimated at 35.8 %, it presents substantial challenges for clinicians. Conventional manual evaluation techniques for MGD face limitations characterized by inefficiencies, high subjectivity, limited big data processing capa…	10.1016/j.survophthal.2024.07.005	1
2-s2.0-85199342750	Phase 1/2 AAV5-hRKp.RPGR (Botaretigene Sparoparvovec) Gene Therapy: Safety and Efficacy in RPGR-Associated X-Linked Retinitis Pigmentosa	MICHAELIDES M.	American Journal of Ophthalmology	267		122-134	1	11	2024	https://www.scopus.com/inward/record.uri?partnerID=HzOxMe3b&scp=85199342750&origin=inward	Purpose: To assess the safety and efficacy of AAV5-hRKp.RPGR in participants with retinitis pigmentosa GTPase regulator (RPGR)-associated X-linked retinitis pigmentosa (XLRP). Design: Open-label, phase 1/2 dose escalation/expansion study (ClinicalTrials.gov Identifier: NCT03252847). Methods: Males (‚â•5 years old) with XLRP-RPGR were evaluated. In the dose escalation phase, subretinal AAV5-hRKp.R…	10.1016/j.ajo.2024.05.034	1
2-s2.0-85199287458	Advances in sickle cell retinopathy screening techniques, tests, and practices: A systematic review	Cummings O.W.	American Journal of Hematology	99	11	2152-2163	1	11	2024	https://www.scopus.com/inward/record.uri?partnerID=HzOxMe3b&scp=85199287458&origin=inward	Sickle cell retinopathy (SCR) is a progressive, sight-threatening ophthalmic complication of sickle cell disease (SCD). Current SCR screening focuses on the detection of pathologic sea fan neovascularization, the first sign of proliferative sickle cell retinopathy (PSR). If untreated, PSR can lead to severe visual impairment and blindness through progression to vitreous hemorrhage and/or retinal …	10.1002/ajh.27439	0
2-s2.0-85199176967	The Total Macular Burden of Hyperreflective Foci and the Onset of Persistent Choroidal Hypertransmission Defects in Intermediate AMD	Berni A.	American Journal of Ophthalmology	267		61-75	1	11	2024	https://www.scopus.com/inward/record.uri?partnerID=HzOxMe3b&scp=85199176967&origin=inward	Purpose: The association between the total macular burden of hyperreflective foci (HRF) in eyes with intermediate AMD (iAMD) and the onset of persistent choroidal hypertransmission defects (hyperTDs) was studied using swept-source optical coherence tomography (SS-OCT). Design: Post hoc subgroup analysis of a prospective study. Methods: A retrospective review of iAMD eyes from subjects enrolled in…	10.1016/j.ajo.2024.06.023	1
2-s2.0-85199175935	Applications of artificial intelligence in diagnosis of uncommon cystoid macular edema using optical coherence tomography imaging: A systematic review	Hosseini F.	Survey of Ophthalmology	69	6	937-944	1	11	2024	https://www.scopus.com/inward/record.uri?partnerID=HzOxMe3b&scp=85199175935&origin=inward	Cystoid macular edema (CME) is a sight-threatening condition often associated with inflammatory and diabetic diseases. Early detection is crucial to prevent irreversible vision loss. Artificial intelligence (AI) has shown promise in automating CME diagnosis through optical coherence tomography (OCT) imaging, but its utility needs critical evaluation. This systematic review assesses the applicatio…	10.1016/j.survophthal.2024.06.005	1
2-s2.0-85199168787	Artificial Intelligence to Facilitate Clinical Trial Recruitment in Age-Related Macular Degeneration	Williamson D.J.	Ophthalmology Science	4	6		1	11	2024	https://www.scopus.com/inward/record.uri?partnerID=HzOxMe3b&scp=85199168787&origin=inward	Objective: Recent developments in artificial intelligence (AI) have positioned it to transform several stages of the clinical trial process. In this study, we explore the role of AI in clinical trial recruitment of individuals with geographic atrophy (GA), an advanced stage of age-related macular degeneration, amidst numerous ongoing clinical trials for this condition. Design: Cross-sectional stu…	10.1016/j.xops.2024.100566	0
2-s2.0-85199071955	Interpretation of Clinical Retinal Images Using an Artificial Intelligence Chatbot	Mihalache A.	Ophthalmology Science	4	6		1	11	2024	https://www.scopus.com/inward/record.uri?partnerID=HzOxMe3b&scp=85199071955&origin=inward	Purpose: To assess the performance of Chat Generative Pre-Trained Transformer-4 in providing accurate diagnoses to retina teaching cases from OCTCases. Design: Cross-sectional study. Subjects: Retina teaching cases from OCTCases. Methods: We prompted a custom chatbot with 69 retina cases containing multimodal ophthalmic images, asking it to provide the most likely diagnosis. In a sensitivity anal…	10.1016/j.xops.2024.100556	4
2-s2.0-85199027886	Deep Learning‚ÄìBased Clustering of OCT Images for Biomarker Discovery in Age-Related Macular Degeneration (PINNACLE Study Report 4)	Holland R.	Ophthalmology Science	4	6		1	11	2024	https://www.scopus.com/inward/record.uri?partnerID=HzOxMe3b&scp=85199027886&origin=inward	Purpose: We introduce a deep learning‚Äìbased biomarker proposal system for the purpose of accelerating biomarker discovery in age-related macular degeneration (AMD). Design: Retrospective analysis of a large data set of retinal OCT images. Participants: A total of 3456 adults aged between 51 and 102 years whose OCT images were collected under the PINNACLE project. Methods: Our system proposes ca…	10.1016/j.xops.2024.100543	1
2-s2.0-85198119639	Current advances in the use of artificial intelligence in predicting and managing urological complications	Shah N.	International Urology and Nephrology	56	11	3427-3435	1	11	2024	https://www.scopus.com/inward/record.uri?partnerID=HzOxMe3b&scp=85198119639&origin=inward	Background: Artificial intelligence (AI) has emerged as a promising avenue for improving patient care and surgical outcomes in urological surgery. However, the extent of AI‚Äôs impact in predicting and managing complications is not fully elucidated. Objectives: We review the application of AI to foresee and manage complications in urological surgery, assess its efficacy, and discuss challenges to…	10.1007/s11255-024-04149-8	0
2-s2.0-85197549464	Intravitreal Infliximab for the Treatment of Proliferative Vitreoretinopathy (FIXER): A Randomized Controlled Phase II Trial	Younes A.M.	Ophthalmology Retina	8	11	1044-1051	1	11	2024	https://www.scopus.com/inward/record.uri?partnerID=HzOxMe3b&scp=85197549464&origin=inward	Objective: To study the safety and efficacy of intravitreal infliximab administered at the conclusion of pars plana vitrectomy (PPV) in the treatment of proliferative vitreoretinopathy (PVR) associated with rhegmatogenous retinal detachment (RRD). Design: Randomized controlled phase II clinical trial. Subjects: Patients with primary RRD and grade C PVR, according to the updated Retina Society Cla…	10.1016/j.oret.2024.05.016	0
2-s2.0-85197083443	Multimodal imaging in diabetic retinopathy and macular edema: An update about biomarkers	Parravano M.	Survey of Ophthalmology	69	6	893-904	1	11	2024	https://www.scopus.com/inward/record.uri?partnerID=HzOxMe3b&scp=85197083443&origin=inward	Diabetic macular edema (DME), defined as retinal thickening near, or involving the fovea caused by fluid accumulation in the retina, can lead to vision impairment and blindness in patients with diabetes. Current knowledge of retina anatomy and function and DME pathophysiology has taken great advantage of the availability of several techniques for visualizing the retina. Combining these techniques…	10.1016/j.survophthal.2024.06.006	0
2-s2.0-85196637601	Multimodal image fusion for the detection of diabetic retinopathy using optimized explainable AI-based Light GBM classifier	Bidwai P.	Information Fusion	111			1	11	2024	https://www.scopus.com/inward/record.uri?partnerID=HzOxMe3b&scp=85196637601&origin=inward	Diabetic Retinopathy (DR) is a widespread ocular condition and a significant contributor to global blindness. Timely identification and precise diagnosis of DR are essential for successfully managing and avoiding vision impairment. Visualizing and studying the intricate vascular network and other retinal structures has notable difficulties due to several factors that complicate the process. To ov…	10.1016/j.inffus.2024.102526	0
2-s2.0-85196063423	Partial Image Active Annotation (PIAA): An Efficient Active Learning Technique Using Edge Information in Limited Data Scenarios	Kadir M.A.	KI - Kunstliche Intelligenz	38	3	133-144	1	11	2024	https://www.scopus.com/inward/record.uri?partnerID=HzOxMe3b&scp=85196063423&origin=inward	Active learning (AL) algorithms are increasingly being used to train models with limited data for annotation tasks. However, the selection of data for AL is a complex issue due to the restricted information on unseen data. To tackle this problem, a technique we refer to as Partial Image Active Annotation (PIAA) employs the edge information of unseen images as prior knowledge to gauge uncertainty.…	10.1007/s13218-024-00849-6	1
2-s2.0-85195390778	AI-driven discovery of blood xenobiotic biomarkers in neovascular age-related macular degeneration using iterative random forests	K√ºnzel S.E.	Graefe's Archive for Clinical and Experimental Ophthalmology	262	11	3567-3575	1	11	2024	https://www.scopus.com/inward/record.uri?partnerID=HzOxMe3b&scp=85195390778&origin=inward	Purpose: To investigate the xenobiotic profiles of patients with neovascular age-related macular degeneration (nAMD) undergoing anti-vascular endothelial growth factor (anti-VEGF) intravitreal therapy (IVT) to identify biomarkers indicative of clinical phenotypes through advanced AI methodologies. Methods: In this cross-sectional observational study, we analyzed 156 peripheral blood xenobiotic fe…	10.1007/s00417-024-06538-2	0
2-s2.0-85193697857	Performance of AI to exclude normal chest radiographs to reduce radiologists‚Äô workload	Schalekamp S.	European Radiology	34	11	7255-7263	1	11	2024	https://www.scopus.com/inward/record.uri?partnerID=HzOxMe3b&scp=85193697857&origin=inward	Introduction: This study investigates the performance of a commercially available artificial intelligence (AI) system to identify normal chest radiographs and its potential to reduce radiologist workload. Methods: Retrospective analysis included consecutive chest radiographs from two medical centers between Oct 1, 2016 and Oct 14, 2016. Exclusions comprised follow-up exams within the inclusion pe…	10.1007/s00330-024-10794-5	1
2-s2.0-85193619970	A deep learning approach to explore the association of age-related macular degeneration polygenic risk score with retinal optical coherence tomography: A preliminary study	Sendecki A.	Acta Ophthalmologica	102	7	e1029-e1039	1	11	2024	https://www.scopus.com/inward/record.uri?partnerID=HzOxMe3b&scp=85193619970&origin=inward	Purpose: Age-related macular degeneration (AMD) is a complex eye disorder affecting millions worldwide. This article uses deep learning techniques to investigate the relationship between AMD, genetics and optical coherence tomography (OCT) scans. Methods: The cohort consisted of 332 patients, of which 235 were diagnosed with AMD and 97 were controls with no signs of AMD. The genome-wide associati…	10.1111/aos.16710	3
2-s2.0-85191887509	Deep Learning for prediction of late recurrence of retinal detachment using preoperative and postoperative ultra-wide field imaging	Catania F.	Acta Ophthalmologica	102	7	e984-e993	1	11	2024	https://www.scopus.com/inward/record.uri?partnerID=HzOxMe3b&scp=85191887509&origin=inward	Purpose: To elaborate a deep learning (DL) model for automatic prediction of late recurrence (LR) of rhegmatogenous retinal detachment (RRD) using pseudocolor and fundus autofluorescence (AF) ultra-wide field (UWF) images obtained preoperatively and postoperatively. Materials and Methods: We retrospectively included patients >18 years who underwent either scleral buckling (SB) or pars plana vitre…	10.1111/aos.16693	0
2-s2.0-85188117705	Nondestructive Assessment of Woody Breast Myopathy in Chicken Fillets Using Optical Coherence Tomography Imaging with Machine Learning: A Feasibility Study	Ekramirad N.	Food and Bioprocess Technology	17	11	4053-4070	1	11	2024	https://www.scopus.com/inward/record.uri?partnerID=HzOxMe3b&scp=85188117705&origin=inward	Woody breast (WB) myopathy is a major muscle abnormality in chicken fillets, causing excessive hardness and chewiness. The WB condition can potentially cause big economical losses in the poultry industry by decreasing meat quality, increasing waste, degrading nutritional content, and reducing customer satisfaction. A histological technique using a light microscope has been the gold standard to ch…	10.1007/s11947-024-03369-1	3
2-s2.0-85185499040	Cotyledon-Specific Flow Evaluation of Rhesus Macaque Placental Injury Using Ferumoxytol Dynamic Contrast-Enhanced MRI	Chen R.	Journal of Magnetic Resonance Imaging	60	5	2196-2204	1	11	2024	https://www.scopus.com/inward/record.uri?partnerID=HzOxMe3b&scp=85185499040&origin=inward	Background: Recently, dynamic contrast-enhanced (DCE) MRI with ferumoxytol as contrast agent has recently been introduced for the noninvasive assessment of placental structure and function throughout. However, it has not been demonstrated under pathological conditions. Purpose: To measure cotyledon-specific rhesus macaque maternal placental blood flow using ferumoxytol DCE MRI in a novel animal m…	10.1002/jmri.29291	2
2-s2.0-85202625184	Prediction of power generation and maintenance using AOC-ResNet50 network	Chu Y.	IET Renewable Power Generation	18	14	2381-2393	26	10	2024	https://www.scopus.com/inward/record.uri?partnerID=HzOxMe3b&scp=85202625184&origin=inward	With the continuous expansion of the photovoltaic industry, the application of solar photovoltaic power generation systems is becoming increasingly widespread. Due to the obvious intermittency and volatility of photovoltaic power generation, integration of large-scale photovoltaic power generation into the power grid can cause certain impacts on the security and stability of the grid. Photovoltai…	10.1049/rpg2.13081	0
2-s2.0-85204215212	Deep learning-based image quality assessment for optical coherence tomography macular scans: a multicentre study	Tang Z.	British Journal of Ophthalmology	108	11	1555-1563	22	10	2024	https://www.scopus.com/inward/record.uri?partnerID=HzOxMe3b&scp=85204215212&origin=inward	Aims To develop and externally test deep learning (DL) models for assessing the image quality of three-dimensional (3D) macular scans from Cirrus and Spectralis optical coherence tomography devices. Methods We retrospectively collected two data sets including 2277 Cirrus 3D scans and 1557 Spectralis 3D scans, respectively, for training (70%), fine-tuning (10%) and internal validation (20%) from e…	10.1136/bjo-2023-323871	2
2-s2.0-85204803149	Automatic fovea detection and choroid segmentation for choroidal thickness assessment in optical coherence tomography	Lin C.Y.	International Journal of Ophthalmology	17	10	1763-1771	18	10	2024	https://www.scopus.com/inward/record.uri?partnerID=HzOxMe3b&scp=85204803149&origin=inward	AIM: To develop an automated model for subfoveal choroidal thickness (SFCT) detection in optical coherence tomography (OCT) images, addressing manual fovea location and choroidal contour challenges. METHODS: Two procedures were proposed: defining the fovea and segmenting the choroid. Fovea localization from B-scan OCT image sequence with three-dimensional reconstruction (LocBscan-3D) predicted fo…	10.18240/ijo.2024.10.01	0
2-s2.0-85204777998	Vascular endothelial growth factor/connective tissue growth factor and proteomic analysis of aqueous humor after intravitreal conbercept for proliferative diabetes retinopathy	Li H.S.	International Journal of Ophthalmology	17	10	1816-1827	18	10	2024	https://www.scopus.com/inward/record.uri?partnerID=HzOxMe3b&scp=85204777998&origin=inward	AIM: To investigate the role of connective tissue growth factor (CTGF) and vascular endothelial growth factor (VEGF) in the protein profile of the aqueous humor in patients with proliferative diabetic retinopathy (PDR) following intravitreal injection of conbercept. METHODS: This study included 72 PDR patients and 8 cataract patients as controls. PDR patients were divided into 3 groups according …	10.18240/ijo.2024.10.07	1
2-s2.0-85206654804	Artificial intelligence for diagnosing exudative age-related macular degeneration	Kang C.	Cochrane Database of Systematic Reviews	2024	10		17	10	2024	https://www.scopus.com/inward/record.uri?partnerID=HzOxMe3b&scp=85206654804&origin=inward	Background: Age-related macular degeneration (AMD) is a retinal disorder characterized by central retinal (macular) damage. Approximately 10% to 20% of non-exudative AMD cases progress to the exudative form, which may result in rapid deterioration of central vision. Individuals with exudative AMD (eAMD) need prompt consultation with retinal specialists to minimize the risk and extent of vision lo…	10.1002/14651858.CD015522.pub2	1
2-s2.0-85205833854	Emerging challenges in the application of artificial intelligence for the eye disease screening in Chinese primary healthcare institutions	Zou H.	Chinese Journal of Ophthalmology	60	10	799-803	11	10	2024	https://www.scopus.com/inward/record.uri?partnerID=HzOxMe3b&scp=85205833854&origin=inward	Breakthroughs have been achieved recently in the application of artificial intelligence (AI) for the eye disease screening in Chinese primary healthcare institutions, but challenges have also emerged. First, AI software has continuously evolved, expanding the range of eye diseases that can be screened, enhancing diagnostic accuracy, and progressing towards predicting the course of eye diseases. H…	10.3760/cma.j.cn112142-20240623-00277	0
2-s2.0-85205988417	JQR-Net: joint quantitative reconstruction network for dual-modal photoacoustic and optical coherence tomography imaging	Zheng S.	Optics Express	32	21	36927-36949	7	10	2024	https://www.scopus.com/inward/record.uri?partnerID=HzOxMe3b&scp=85205988417&origin=inward	Photoacoustic (PA) and optical coherence tomography (OCT) imaging are complementary imaging modalities with distinct contrast mechanisms, penetration depths, and spatial resolutions. Integrating these two modalities into a dual-modal PA-OCT imaging system enables the simultaneous acquisition of multimodal signals within a single scan. This integration supports quantitative reconstruction of tissu…	10.1364/OE.537966	0
2-s2.0-85213425559	Enhancing Ophthalmological Diagnoses: An Adaptive Ensemble Learning Approach Using Fundus and OCT Imaging	Lavudiya N.S.	International Journal of Computational and Experimental Science and Engineering	10	4	1541-1550	2	10	2024	https://www.scopus.com/inward/record.uri?partnerID=HzOxMe3b&scp=85213425559&origin=inward	This study presents an innovative Ensemble Disease Learning Algorithm (EDL) for the detection and classification of retinal diseases using fundus images. We enhance our method by incorporating deep learning techniques and multi-modal imaging data, including optical coherence tomography (OCT) images alongside fundus photographs, to provide a more comprehensive understanding of retinal pathology. T…	10.22399/ijcesen.678	8
2-s2.0-85204708579	Novel Essential Oil-Based Thiosemicarbazone Compounds as Potential Fungicides in Controlling Postharvest Diseases of Citrus Fruit	Zhang Y.	Journal of Agricultural and Food Chemistry	72	39	21574-21584	2	10	2024	https://www.scopus.com/inward/record.uri?partnerID=HzOxMe3b&scp=85204708579&origin=inward	To develop novel fungicides for controlling postharvest fungal diseases in citrus fruits, 12 essential oil (EO)-based thiosemicarbazones compounds, termed hydrazine-carbothioamide, were prepared according to the condensation method. In vitro assays showed that compound 13j exhibited the strongest antifungal activity (minimum inhibitory concentration [MIC] = minimum fungicidal concentration [MFC] …	10.1021/acs.jafc.4c04216	0
2-s2.0-85210140616	Real scene synthetic speech detection based on cepstral feature data augmentation	Wan Y.	Gaojishu Tongxin/Chinese High Technology Letters	34	10	1013-1023	1	10	2024	https://www.scopus.com/inward/record.uri?partnerID=HzOxMe3b&scp=85210140616&origin=inward	The performance of existing synthetic speech detection systems is significantly degraded in real scenarios. This paper proposes a data augmentation method for cepstral features via frequency masking. First, linear filter banks (LFBs) of the input signal are masked on frequency channels for realistic speech distortion. Then, the linear frequency cepstral coefficients (LFCC) of the masked features …	10.3772/j.issn.1002-0470.2024.10.001	0
2-s2.0-85208692071	Serum Vitamin D Testing ‚Äì A Necessity Or An Injudicious Expenditure?	Paracha A.I.	Pakistan Armed Forces Medical Journal	74	5	1441-1444	1	10	2024	https://www.scopus.com/inward/record.uri?partnerID=HzOxMe3b&scp=85208692071&origin=inward	Objective: To evaluate the serum vitamin D levels and to determine the justification for vitamin D testing in patients. Study Design: Cross-Sectional study. Place and Duration of Study: Department of Chemical Pathology, Armed Forces Institute of Pathology Rawalpindi, Pakistan from Oct to Dec 2022. Methodology: Patients of either gender coming for vitamin D level estimation were included. Vitamin …	10.51253/pafmj.v74i5.11656	0
2-s2.0-85208162090	Automated Posterior Scleral Topography Assessment for Enhanced Staphyloma Visualization and Quantification With Improved Maculopathy Correlation	Han Y.X.	Translational Vision Science and Technology	13	10		1	10	2024	https://www.scopus.com/inward/record.uri?partnerID=HzOxMe3b&scp=85208162090&origin=inward	Purpose: To quantitatively characterize the posterior morphology of high myopia eyes with posterior staphyloma. Methods: Surface points of the eyeball were automatically extracted from magnetic resonance imaging scans using deep learning. Subsequently, the topography of posterior staphylomas was constructed to facilitate accurate visualization and quantification of their location and severity. In…	10.1167/tvst.13.10.41	0
2-s2.0-85208132718	Prediction of fellow eye neovascularization in type 3 macular neovascularization (Retinal angiomatous proliferation) using deep learning	Yoon W.T.	PLoS ONE	19	2025-10-10		1	10	2024	https://www.scopus.com/inward/record.uri?partnerID=HzOxMe3b&scp=85208132718&origin=inward	Purpose To establish a deep learning artificial intelligence model to predict the risk of long-term fellow eye neovascularization in unilateral type 3 macular neovascularization (MNV). Methods This retrospective study included 217 patients (199 in the training/validation of the AI model and 18 in the testing set) with a diagnosis of unilateral type 3 MNV. The purpose of the AI model was to predic…	10.1371/journal.pone.0310097	0
2-s2.0-85207992500	Multilayered Inverted Internal Limiting Membrane Flap Technique in Optic Disc Pit Maculopathy	√ñzdemir H.	Turkish Journal of Ophthalmology	54	5	275-281	1	10	2024	https://www.scopus.com/inward/record.uri?partnerID=HzOxMe3b&scp=85207992500&origin=inward	Objectives: To evaluate the anatomical and visual outcomes of the multilayered inverted internal limiting membrane (ML-ILM) flap technique in the treatment of optic disc pit maculopathy (ODPM). Materials and Methods: In this retrospective interventional case series, medical records and macular spectral-domain optical coherence tomography images of patients who underwent combined pars plana vitrec…	10.4274/tjo.galenos.2024.46402	0
2-s2.0-85207727877	A Novel Approach To Predict Glaucomatous Impairment in the Central 10¬∞ Visual Field, Excluding the Effect of Cataract	Tomita R.	Translational Vision Science and Technology	13	10		1	10	2024	https://www.scopus.com/inward/record.uri?partnerID=HzOxMe3b&scp=85207727877&origin=inward	Purpose: Our previous study predicted genuine glaucomatous visual field (VF) impairment in the central 10¬∞ VF, excluding the effect of cataract, using visual acuity (VA) and global indexes of VF more accurately than pattern deviation (PD). This study aimed to improve the accuracy by using pointwise total deviation (TD) values with the machine-learning method of random forest model (RFM) and to i…	10.1167/tvst.13.10.35	0
2-s2.0-85207699877	Artificial Intelligence and Advanced Technology in Glaucoma: A Review	Tonti E.	Journal of Personalized Medicine	14	10		1	10	2024	https://www.scopus.com/inward/record.uri?partnerID=HzOxMe3b&scp=85207699877&origin=inward	Background: Glaucoma is a leading cause of irreversible blindness worldwide, necessitating precise management strategies tailored to individual patient characteristics. Artificial intelligence (AI) holds promise in revolutionizing the approach to glaucoma care by providing personalized interventions. Aim: This review explores the current landscape of AI applications in the personalized management…	10.3390/jpm14101062	1
2-s2.0-85207688256	Enhanced WGAN Model for Diagnosing Laryngeal Carcinoma	Kim S.	Cancers	16	20		1	10	2024	https://www.scopus.com/inward/record.uri?partnerID=HzOxMe3b&scp=85207688256&origin=inward	This study modifies the U-Net architecture for pixel-based segmentation to automatically classify lesions in laryngeal endoscopic images. The advanced U-Net incorporates five-level encoders and decoders, with an autoencoder layer to derive latent vectors representing the image characteristics. To enhance performance, a WGAN was implemented to address common issues such as mode collapse and gradie…	10.3390/cancers16203482	0
2-s2.0-85207675962	Precision Segmentation of Subretinal Fluids in OCT Using Multiscale Attention-Based U-Net Architecture	Karn P.K.	Bioengineering	11	10		1	10	2024	https://www.scopus.com/inward/record.uri?partnerID=HzOxMe3b&scp=85207675962&origin=inward	This paper presents a deep-learning architecture for segmenting retinal fluids in patients with Diabetic Macular Oedema (DME) and Age-related Macular Degeneration (AMD). Accurate segmentation of multiple fluid types is critical for diagnosis and treatment planning, but existing techniques often struggle with precision. We propose an encoder‚Äìdecoder network inspired by U-Net, processing enhanced…	10.3390/bioengineering11101032	0
2-s2.0-85207673833	The Use of Artificial Intelligence for Estimating Anterior Chamber Depth from Slit-Lamp Images Developed Using Anterior-Segment Optical Coherence Tomography	Shimizu E.	Bioengineering	11	10		1	10	2024	https://www.scopus.com/inward/record.uri?partnerID=HzOxMe3b&scp=85207673833&origin=inward	Primary angle closure glaucoma (PACG) is a major cause of visual impairment, particularly in Asia. Although effective screening tools are necessary, the current gold standard is complex and time-consuming, requiring extensive expertise. Artificial intelligence has introduced new opportunities for innovation in ophthalmic imaging. Anterior chamber depth (ACD) is a key risk factor for angle closure…	10.3390/bioengineering11101005	0
2-s2.0-85206583873	OCTNet: A Modified Multi-Scale Attention Feature Fusion Network with InceptionV3 for Retinal OCT Image Classification	Khalil I.	Mathematics	12	19		1	10	2024	https://www.scopus.com/inward/record.uri?partnerID=HzOxMe3b&scp=85206583873&origin=inward	Classification and identification of eye diseases using Optical Coherence Tomography (OCT) has been a challenging task and a trending research area in recent years. Accurate classification and detection of different diseases are crucial for effective care management and improving vision outcomes. Current detection methods fall into two main categories: traditional methods and deep learning-based …	10.3390/math12193003	2
2-s2.0-85206572808	Enhancing Oral Cancer Detection: A Systematic Review of the Diagnostic Accuracy and Future Integration of Optical Coherence Tomography with Artificial Intelligence	Jerjes W.	Journal of Clinical Medicine	13	19		1	10	2024	https://www.scopus.com/inward/record.uri?partnerID=HzOxMe3b&scp=85206572808&origin=inward	Introduction: Optical Coherence Tomography (OCT) has emerged as an important imaging modality in non-invasive diagnosis for oral cancer and can provide real-time visualisation of tissue morphology with the required high resolution. This systematic review aims to assess the diagnostic accuracy of OCT in the detection of oral cancers, and to explore the potential integration of OCT with artificial …	10.3390/jcm13195822	0
2-s2.0-85206561430	Optical Coherence Tomography in Myocardial Infarction Management: Enhancing Precision in Percutaneous Coronary Intervention	Buonpane A.	Journal of Clinical Medicine	13	19		1	10	2024	https://www.scopus.com/inward/record.uri?partnerID=HzOxMe3b&scp=85206561430&origin=inward	In acute myocardial infarction (AMI), the urgency of coronary revascularization through percutaneous coronary intervention (PCI) is paramount, offering notable advantages over pharmacologic treatment. However, the persistent risk of adverse events, including recurrent AMI and heart failure post-revascularization, underscores the necessity for enhanced strategies in managing coronary artery diseas…	10.3390/jcm13195791	4
2-s2.0-85206528078	Short-Term Effect of Stimulating the Pterygopalatine Ganglion Via Electroacupuncture on Choroidal Structure in Human Subjects	Kong X.	Translational Vision Science and Technology	13	10		1	10	2024	https://www.scopus.com/inward/record.uri?partnerID=HzOxMe3b&scp=85206528078&origin=inward	Purpose: Choroidal dysfunction is implicated in various ocular pathologies. The parasympathetic pterygopalatine ganglion (PPG) innervates orbital vessels supplying the choroid. While PPG stimulation has been shown to dilate cerebral blood flow, its effects on the choroid, particularly in human subjects, require further elucidation. This study aimed to investigate the short-term influence of PPG s…	10.1167/tvst.13.10.26	0
2-s2.0-85206492280	Using physiology in managing ACS with MVD; aggressive lipid-lowering as a hospital protocol; OCT findings in acute STEMI in the young; Ultrathin-strut DES; early in-stent neoatherosclerosis and ACS; hybrid DCB/DES strategy in PCI; machine learning in predicting PCI outcomes; and much more	Kaul U.	AsiaIntervention	10	3	2025-03-01	1	10	2024	https://www.scopus.com/inward/record.uri?partnerID=HzOxMe3b&scp=85206492280&origin=inward			0
2-s2.0-85206275107	Automated Identification of Clinically Relevant Regions in Glaucoma OCT Reports Using Expert Eye Tracking Data and Deep Learning	Tian Y.	Translational Vision Science and Technology	13	10		1	10	2024	https://www.scopus.com/inward/record.uri?partnerID=HzOxMe3b&scp=85206275107&origin=inward	Purpose: To propose a deep learning‚Äìbased approach for predicting the most-fixated regions on optical coherence tomography (OCT) reports using eye tracking data of ophthalmologists, assisting them in finding medically salient image regions. Methods: We collected eye tracking data of ophthalmology residents, fellows, and faculty as they viewed OCT reports to detect glaucoma. We used a U-Net mode…	10.1167/tvst.13.10.24	0
2-s2.0-85206259578	Low Testosterone Concentration Improves Colonisation and Viability in the Co-Cultured Goat Spermatogonial Stem Cell With Sertoli Cells	Salimi H.	Reproduction in Domestic Animals	59	10		1	10	2024	https://www.scopus.com/inward/record.uri?partnerID=HzOxMe3b&scp=85206259578&origin=inward	Spermatogonial stem cells (SSCs) maintain spermatogenesis through self-renewal and differentiation. The proliferation of SSCs in culture systems can provide a valuable source of germ cells. Several studies have investigated new reproductive technologies, including the production of transgenic animals and recombinant proteins secreted from milk in goats. While studies in other species exist, resea…	10.1111/rda.14729	0
2-s2.0-85206056701	Artificial Intelligence‚ÄìEnhanced OCT Biomarkers Analysis in Macula-off Rhegmatogenous Retinal Detachment Patients	Desideri L.F.	Translational Vision Science and Technology	13	10		1	10	2024	https://www.scopus.com/inward/record.uri?partnerID=HzOxMe3b&scp=85206056701&origin=inward	Purpose: To identify optical coherence tomography (OCT) biomarkers for macula-off rhegmatogenous retinal detachment (RRD) with artificial intelligence (AI) and to correlate these biomarkers with functional outcomes. Methods: Patients with macula-off RRD treated with single vitrectomy and gas tamponade were included. OCT volumes, taken at 4 to 6 weeks and 1 year postoperative, were uploaded on an …	10.1167/tvst.13.10.21	0
2-s2.0-85206049699	Artificial Intelligence‚ÄìAssisted Perfusion Density as Biomarker for Screening Diabetic Nephropathy	Xie X.	Translational Vision Science and Technology	13	10		1	10	2024	https://www.scopus.com/inward/record.uri?partnerID=HzOxMe3b&scp=85206049699&origin=inward	Purpose: To identify a reliable biomarker for screening diabetic nephropathy (DN) using artificial intelligence (AI)‚Äìassisted ultra-widefield swept-source optical coherence tomography angiography (UWF SS-OCTA). Methods: This study analyzed data from 169 patients (287 eyes) with type 2 diabetes mellitus (T2DM), resulting in 15,211 individual data points. These data points included basic demograp…	10.1167/tvst.13.10.19	0
2-s2.0-85205994596	Evaluating Explainable Artificial Intelligence (XAI) techniques in chest radiology imaging through a human-centered Lens	Ihongbe I.E.	PLoS ONE	19	2025-10-10		1	10	2024	https://www.scopus.com/inward/record.uri?partnerID=HzOxMe3b&scp=85205994596&origin=inward	The field of radiology imaging has experienced a remarkable increase in using of deep learning (DL) algorithms to support diagnostic and treatment decisions. This rise has led to the development of Explainable AI (XAI) system to improve the transparency and trust of complex DL methods. However, XAI systems face challenges in gaining acceptance within the healthcare sector, mainly due to technical…	10.1371/journal.pone.0308758	0
2-s2.0-85205952041	Enhanced microvascular imaging through deep learning-driven OCTA reconstruction with squeeze-and-excitation block integration	Rashidi M.	Biomedical Optics Express	15	10	5592-5608	1	10	2024	https://www.scopus.com/inward/record.uri?partnerID=HzOxMe3b&scp=85205952041&origin=inward	Skin microvasculature is essential for cardiovascular health and thermoregulation in humans, yet its imaging and analysis pose significant challenges. Established methods, such as speckle decorrelation applied to optical coherence tomography (OCT) B-scans for OCT-angiography (OCTA), often require a high number of B-scans, leading to long acquisition times that are prone to motion artifacts. In ou…	10.1364/BOE.525928	0
2-s2.0-85205948876	LS-Net: lightweight segmentation network for dermatological epidermal segmentation in optical coherence tomography imaging	Liao J.	Biomedical Optics Express	15	10	5723-5738	1	10	2024	https://www.scopus.com/inward/record.uri?partnerID=HzOxMe3b&scp=85205948876&origin=inward	Optical coherence tomography (OCT) can be an important tool for non-invasive dermatological evaluation, providing useful data on epidermal integrity for diagnosing skin diseases. Despite its benefits, OCT‚Äôs utility is limited by the challenges of accurate, fast epidermal segmentation due to the skin morphological diversity. To address this, we introduce a lightweight segmentation network (LS-Ne…	10.1364/BOE.529662	0
2-s2.0-85205741286	Characteristics and utility of high-resolution optical coherence microscopy images of endocervical canal lesions	Zhang W.	American Journal of Clinical Pathology	162	4	392-400	1	10	2024	https://www.scopus.com/inward/record.uri?partnerID=HzOxMe3b&scp=85205741286&origin=inward	Objectives: To investigate optical coherence microscopy (OCM) imaging features and the application value of these high-resolution images for identifying endocervical canal lesions (ECLs), which is a clinical dilemma in cervical cancer screening programs. Methods: In total, 520 OCM images were obtained by scanning the cervical canal lesions with an ultra-high-resolution OCM system (204 specimens f…	10.1093/ajcp/aqae052	0
2-s2.0-85205605686	Initial Retinal Nerve Fiber Layer Loss and Risk of Diabetic Retinopathy Over a Four-Year Period	Zhong X.	Investigative Ophthalmology and Visual Science	65	12		1	10	2024	https://www.scopus.com/inward/record.uri?partnerID=HzOxMe3b&scp=85205605686&origin=inward	P URPOSE. The purpose of this study was to investigate whether the rapid rate of peripapillary retinal nerve fiber layer (pRNFL) thinning in short-term is associated with the future risk of developing diabetic retinopathy (DR). M ETHODS . This prospective cohort study utilized 4-year follow-up data from the Guangzhou Diabetic Eye Study. The pRNFL thickness was measured by optical coherence tomogr…	10.1167/iovs.65.12.5	1
2-s2.0-85205528601	Characteristics of a Large Database of Healthy Eyes From Optometry Practices: Implications for a Real-World Reference Database	Hood D.C.	Translational Vision Science and Technology	13	10		1	10	2024	https://www.scopus.com/inward/record.uri?partnerID=HzOxMe3b&scp=85205528601&origin=inward	Purpose: To compare an optical coherence tomography (OCT) real-world reference database (RW-RDB) of ‚Äúhealthy‚Äù eyes obtained from optometry practices to a commercial reference database (RDB). Methods: OCT scans from 6804 individuals 18 years and older were sampled from a larger database tested at 10 optometry practices involved in refractive and screening services. Employing a reading center m…	10.1167/tvst.13.10.8	1
2-s2.0-85205527703	Data Harmonization, Standardization, and Collaboration for Diabetic Retinal Disease (DRD) Research: Report From the 2024 Mary Tyler Moore Vision Initiative Workshop on Data	Domalpally A.	Translational Vision Science and Technology	13	10		1	10	2024	https://www.scopus.com/inward/record.uri?partnerID=HzOxMe3b&scp=85205527703&origin=inward	The 2024 Mary Tyler Moore Vision Initiative (MTM Vision) Workshop on Data convened to discuss best practices and specific considerations for building a comprehensive, shareable MTM Vision data lake. The workshop aimed to accelerate the development of new indications, therapies, and regulatory pathways for diabetic retinal disease (DRD) by standardizing and harmonizing clinical data and ocular ‚Äô…	10.1167/tvst.13.10.4	0
2-s2.0-85204710234	Highly sensitive detection platform-based diagnosis of oesophageal squamous cell carcinoma in China: a multicentre, case‚Äìcontrol, diagnostic study	Wang Y.	The Lancet Digital Health	6	10	e705-e717	1	10	2024	https://www.scopus.com/inward/record.uri?partnerID=HzOxMe3b&scp=85204710234&origin=inward	Background: Early detection and screening of oesophageal squamous cell carcinoma rely on upper gastrointestinal endoscopy, which is not feasible for population-wide implementation. Tumour marker-based blood tests offer a potential alternative. However, the sensitivity of current clinical protein detection technologies is inadequate for identifying low-abundance circulating tumour biomarkers, lead…	10.1016/S2589-7500(24)00153-5	0
2-s2.0-85204511018	Dysregulation of Human Hepatic Drug Transporters by Proinflammatory Cytokines	Hao T.	Journal of Pharmacology and Experimental Therapeutics	391	1	82-90	1	10	2024	https://www.scopus.com/inward/record.uri?partnerID=HzOxMe3b&scp=85204511018&origin=inward	Proinflammatory cytokines, elevated during inflammation caused by infection and/or autoimmune disorders, result in reduced clearance of drugs eliminated primarily by cytochrome P450 enzymes (CYPs). However, the effect of cytokines on hepatic drug transporter expression or activity has not been well-studied. Here, using plated human hepatocytes (PHHs; n = 3 lots), we investigated the effect of int…	10.1124/jpet.123.002019	1
2-s2.0-85204418339	INTRAVITREAL METHOTREXATE INJECTION for the TREATMENT and PREVENTION of PROLIFERATIVE VITREORETINOPATHY	Hughes P.J.	Retina	44	10	1748-1757	1	10	2024	https://www.scopus.com/inward/record.uri?partnerID=HzOxMe3b&scp=85204418339&origin=inward	Purpose:To report on our experience using intravitreal methotrexate (MTX) in patients with retinal detachment associated with proliferative vitreoretinopathy and/or open globe injury.Methods:This study performed a retrospective chart review of a consecutive series of 21 eyes of 21 patients who underwent serial intravitreal MTX injection for treatment and/or prevention of proliferative vitreoretin…	10.1097/IAE.0000000000004181	0
2-s2.0-85204417607	Prospective trial of home optical coherence tomography-guided management of treatment experienced neovascular age-related macular degeneration patients	Holekamp N.M.	Retina	44	10	1714-1731	1	10	2024	https://www.scopus.com/inward/record.uri?partnerID=HzOxMe3b&scp=85204417607&origin=inward	Purpose:To evaluate the impact of home optical coherence tomography (OCT)-guided patient management on treatment burden and visual outcomes.Methods:An interventional trial was conducted to compare frequency of treatment and visual acuity for the neovascular age-related macular degeneration patients before and during use of home optical coherence tomography over a period of 6 months. Patient adher…	10.1097/IAE.0000000000004167	1
2-s2.0-85203662807	Study on penetration depth in laser welding: A process information database-based control strategy and OCT measuring verification	Ma D.	Advanced Engineering Informatics	62			1	10	2024	https://www.scopus.com/inward/record.uri?partnerID=HzOxMe3b&scp=85203662807&origin=inward	Penetration depth acts as a crucial indicator reflecting laser welding quality, thus the control of its stability and the perception of its fluctuation state are increasingly garnering attention. This paper proposes a process information database-based control strategy for penetration depth, and the control validity is verified through penetration depth detection utilizing optical coherence tomog…	10.1016/j.aei.2024.102825	0
2-s2.0-85202876635	Characterization and Clinical Significance of Hemolysis after Pulsed Field Ablation for Atrial Fibrillation: Results of a Multicenter Analysis	Popa M.A.	Circulation: Arrhythmia and Electrophysiology	17	10	e012732	1	10	2024	https://www.scopus.com/inward/record.uri?partnerID=HzOxMe3b&scp=85202876635&origin=inward	BACKGROUND: Pulsed field ablation (PFA) is increasingly used in clinical practice for the treatment of atrial fibrillation. While the susceptibility of erythrocytes to electroporation is well established, the effect of cardiac PFA technologies on hemolysis has remained underreported. The aim of this study was to investigate the incidence, severity, and clinical impact of PFA-induced hemolysis. ME…	10.1161/CIRCEP.124.012732	8
2-s2.0-85202553506	Unsupervised adversarial neural network for enhancing vasculature in photoacoustic tomography images using optical coherence tomography angiography	Zhong Y.	Computerized Medical Imaging and Graphics	117			1	10	2024	https://www.scopus.com/inward/record.uri?partnerID=HzOxMe3b&scp=85202553506&origin=inward	Photoacoustic tomography (PAT) is a powerful imaging modality for visualizing tissue physiology and exogenous contrast agents. However, PAT faces challenges in visualizing deep-seated vascular structures due to light scattering, absorption, and reduced signal intensity with depth. Optical coherence tomography angiography (OCTA) offers high-contrast visualization of vasculature networks, yet its i…	10.1016/j.compmedimag.2024.102425	0
2-s2.0-85201712056	Polarization-sensitive optical coherence tomography and scleral collagen fiber orientation in osteogenesis imperfecta	Verdonk S.J.E.	Experimental Eye Research	247			1	10	2024	https://www.scopus.com/inward/record.uri?partnerID=HzOxMe3b&scp=85201712056&origin=inward	Osteogenesis imperfecta (OI), a rare genetic connective tissue disorder, primarily arises from pathogenic variants affecting the production or structure of collagen type I. In addition to skeletal fragility, individuals with OI may face an increased risk of developing ophthalmic diseases. This association is believed to stem from the widespread presence of collagen type I throughout various parts…	10.1016/j.exer.2024.110048	1
2-s2.0-85201470320	Metadata-enhanced contrastive learning from retinal optical coherence tomography images	Holland R.	Medical Image Analysis	97			1	10	2024	https://www.scopus.com/inward/record.uri?partnerID=HzOxMe3b&scp=85201470320&origin=inward	Deep learning has potential to automate screening, monitoring and grading of disease in medical images. Pretraining with contrastive learning enables models to extract robust and generalisable features from natural image datasets, facilitating label-efficient downstream image analysis. However, the direct application of conventional contrastive methods to medical datasets introduces two domain-sp…	10.1016/j.media.2024.103296	1
2-s2.0-85201431901	Predict and Protect: Evaluating the Double-Layer Sign in Age-Related Macular Degeneration	Sivaprasad S.	Ophthalmology and Therapy	13	10	2511-2541	1	10	2024	https://www.scopus.com/inward/record.uri?partnerID=HzOxMe3b&scp=85201431901&origin=inward	Introduction: Advanced age-related macular degeneration (AMD) is a major cause of vision loss. Therefore, there is interest in precursor lesions that may predict or prevent the onset of advanced AMD. One such lesion is a shallow separation of the retinal pigment epithelium (RPE) and Bruch‚Äôs membrane (BM), which is described by various terms, including double-layer sign (DLS). Methods: In this a…	10.1007/s40123-024-01012-y	0
2-s2.0-85201201033	Exploring the Potential of Code-Free Custom GPTs in Ophthalmology: An Early Analysis of GPT Store and User-Creator Guidance	Aykut A.	Ophthalmology and Therapy	13	10	2697-2713	1	10	2024	https://www.scopus.com/inward/record.uri?partnerID=HzOxMe3b&scp=85201201033&origin=inward	Introduction: OpenAI recently introduced the ability to create custom generative pre-trained transformers (cGPTs) using text-based instruction and/or external documents using retrieval-augmented generation (RAG) architecture without coding knowledge. This study aimed to analyze the features of ophthalmology-related cGPTs and explore their potential utilities. Methods: Data collection took place o…	10.1007/s40123-024-01014-w	0
2-s2.0-85200982519	Faricimab in Neovascular AMD Complicated by Pigment Epithelium Detachment: An AI-Assisted Evaluation of Early Morphological Changes	Veritti D.	Ophthalmology and Therapy	13	10	2813-2824	1	10	2024	https://www.scopus.com/inward/record.uri?partnerID=HzOxMe3b&scp=85200982519&origin=inward	Introduction: This study investigates the early temporal changes in pigment epithelial detachment (PED) morphology following treatment with faricimab in patients with neovascular age-related macular degeneration (nAMD). Utilizing an artificial intelligence (AI)-assisted approach, we provide a detailed quantification and characterization of the dynamics of these morphological changes. Methods: A p…	10.1007/s40123-024-01005-x	3
2-s2.0-85200972934	Ocular Disease Detection with Deep Learning (Fine-Grained Image Categorization) Applied to Ocular B-Scan Ultrasound Images	Ye X.	Ophthalmology and Therapy	13	10	2645-2659	1	10	2024	https://www.scopus.com/inward/record.uri?partnerID=HzOxMe3b&scp=85200972934&origin=inward	Introduction: The aim of this work is to develop a deep learning (DL) system for rapidly and accurately screening for intraocular tumor (IOT), retinal detachment (RD), vitreous hemorrhage (VH), and posterior scleral staphyloma (PSS) using ocular B-scan ultrasound images. Methods: Ultrasound images from five clinically confirmed categories, including vitreous hemorrhage, retinal detachment, intrao…	10.1007/s40123-024-01009-7	0
2-s2.0-85200332527	Texture-based speciation of otitis media-related bacterial biofilms from optical coherence tomography images using supervised classification	Zaki F.R.	Journal of Biophotonics	17	10		1	10	2024	https://www.scopus.com/inward/record.uri?partnerID=HzOxMe3b&scp=85200332527&origin=inward	Otitis media (OM), a highly prevalent inflammatory middle-ear disease in children worldwide, is commonly caused by an infection, and can lead to antibiotic-resistant bacterial biofilms in recurrent/chronic OM cases. A biofilm related to OM typically contains one or multiple bacterial species. OCT has been used clinically to visualize the presence of bacterial biofilms in the middle ear. This stud…	10.1002/jbio.202400075	1
2-s2.0-85200153549	Bilateral panuveitis in Whipple's disease: Case report	Loiseau V.	Journal Francais d'Ophtalmologie	47	8		1	10	2024	https://www.scopus.com/inward/record.uri?partnerID=HzOxMe3b&scp=85200153549&origin=inward	Whipple's disease is a rare disease linked to chronic infection with the intracellular gram-positive bacterium, Tropheryma whipplei. The clinical signs suggestive of this disease are the association of unexplained fever, lymphadenopathy, gastroenterological disorders (malabsorption) and inflammatory joint disorders (arthritis). However, isolated cardiological, neurological or ophthalmological for…	10.1016/j.jfo.2024.104262	0
2-s2.0-85199950551	Cutaneous Imaging Techniques	Khattab S.Y.	Hematology/Oncology Clinics of North America	38	5	907-919	1	10	2024	https://www.scopus.com/inward/record.uri?partnerID=HzOxMe3b&scp=85199950551&origin=inward		10.1016/j.hoc.2024.05.011	0
2-s2.0-85199039413	Applications of Artificial Intelligence in Diagnosis of Dry Eye Disease: A Systematic Review and Meta-Analysis	Heidari Z.	Cornea	43	10	1310-1318	1	10	2024	https://www.scopus.com/inward/record.uri?partnerID=HzOxMe3b&scp=85199039413&origin=inward	Purpose: Clinical diagnosis of dry eye disease is based on a subjective Ocular Surface Disease Index questionnaire or various objective tests, however, these diagnostic methods have several limitations. Methods: We conducted a comprehensive review of articles discussing various applications of artificial intelligence (AI) models in the diagnosis of the dry eye disease by searching PubMed, Web of …	10.1097/ICO.0000000000003626	0
2-s2.0-85199006048	DCCAT: Dual-Coordinate Cross-Attention Transformer for thrombus segmentation on coronary OCT	Chu M.	Medical Image Analysis	97			1	10	2024	https://www.scopus.com/inward/record.uri?partnerID=HzOxMe3b&scp=85199006048&origin=inward	Acute coronary syndromes (ACS) are one of the leading causes of mortality worldwide, with atherosclerotic plaque rupture and subsequent thrombus formation as the main underlying substrate. Thrombus burden evaluation is important for tailoring treatment therapy and predicting prognosis. Coronary optical coherence tomography (OCT) enables in-vivo visualization of thrombus that cannot otherwise be a…	10.1016/j.media.2024.103265	0
2-s2.0-85198458585	Enhancing OCT patch-based segmentation with improved GAN data augmentation and semi-supervised learning	Kugelman J.	Neural Computing and Applications	36	29	18087-18105	1	10	2024	https://www.scopus.com/inward/record.uri?partnerID=HzOxMe3b&scp=85198458585&origin=inward	For optimum performance, deep learning methods, such as those applied for retinal and choroidal layer segmentation in optical coherence tomography (OCT) images, require sufficiently large and diverse labelled datasets for training. However, the acquisition and labelling of such data can be difficult or infeasible due to privacy reasons (particularly in the medical domain), accessing patient image…	10.1007/s00521-024-10044-1	2
2-s2.0-85198244208	Iridology based human health conditions predictions with computer vision and deep learning	Avhad V.V.	Biomedical Signal Processing and Control	96			1	10	2024	https://www.scopus.com/inward/record.uri?partnerID=HzOxMe3b&scp=85198244208&origin=inward	In today's world, ocular diseases have become widespread. The ‚Äúocular illness‚Äù refers to any abnormality, impairment, or dysfunction of vision that impacts the eye. The most common forms of ocular disease include dry eyes, conjunctivitis, blepharitis, and glaucoma. Each of these conditions can cause redness, pain, and blurry vision. To resolve the challenges in human ocular diseases, the need…	10.1016/j.bspc.2024.106656	0
2-s2.0-85198074825	Applications of multimodal generative artificial intelligence in a real-world retina clinic setting	Ghalibafan S.	Retina	44	10	1732-1740	1	10	2024	https://www.scopus.com/inward/record.uri?partnerID=HzOxMe3b&scp=85198074825&origin=inward	Purpose:This study evaluates a large language model, Generative Pre-trained Transformer 4 with vision, for diagnosing vitreoretinal diseases in real-world ophthalmology settings.Methods:A retrospective cross-sectional study at Bascom Palmer Eye Clinic, analyzing patient data from January 2010 to March 2023, assesses Generative Pre-trained Transformer 4 with vision's performance on retinal image a…	10.1097/IAE.0000000000004204	1
2-s2.0-85197623547	Tumor spheroid elasticity estimation using mechano-microscopy combined with a conditional generative adversarial network	Foo K.Y.	Computer Methods and Programs in Biomedicine	255			1	10	2024	https://www.scopus.com/inward/record.uri?partnerID=HzOxMe3b&scp=85197623547&origin=inward	Background and Objectives: Techniques for imaging the mechanical properties of cells are needed to study how cell mechanics influence cell function and disease progression. Mechano-microscopy (a high-resolution variant of compression optical coherence elastography) generates elasticity images of a sample undergoing compression from the phase difference between optical coherence microscopy (OCM) B…	10.1016/j.cmpb.2024.108362	1
2-s2.0-85197282017	Imaging Characteristics and Clinical Utility of Half-Dose versus Full-Dose Ultrawidefield Fundus Fluorescein Angiography	Szigiato A.	Ophthalmology Retina	8	10	981-986	1	10	2024	https://www.scopus.com/inward/record.uri?partnerID=HzOxMe3b&scp=85197282017&origin=inward	Purpose: In early 2022, a fluorescein shortage occurred in the United States. To meet the standard of care for patients who required ultrawidefield fundus fluorescein angiography (UWFFA), a regimen of half-dose (250 mg) sodium fluorescein (10%) was adopted instead of the full dose (500 mg) at the Cole Eye Institute (CEI). In this paper, we compare the image quality, clinical utility, and the side…	10.1016/j.oret.2024.04.024	0
2-s2.0-85197244664	Quantum machine learning in ophthalmology	Masalkhi M.	Eye (Basingstoke)	38	15	2857-2858	1	10	2024	https://www.scopus.com/inward/record.uri?partnerID=HzOxMe3b&scp=85197244664&origin=inward		10.1038/s41433-024-03213-y	0
2-s2.0-85197079168	Uncertainty-aware multiple-instance learning for reliable classification: Application to optical coherence tomography	de Vente C.	Medical Image Analysis	97			1	10	2024	https://www.scopus.com/inward/record.uri?partnerID=HzOxMe3b&scp=85197079168&origin=inward	Deep learning classification models for medical image analysis often perform well on data from scanners that were used to acquire the training data. However, when these models are applied to data from different vendors, their performance tends to drop substantially. Artifacts that only occur within scans from specific scanners are major causes of this poor generalizability. We aimed to enhance th…	10.1016/j.media.2024.103259	1
2-s2.0-85196486583	How I Manage Sickle Cell Retinopathy	Ambrosino C.M.	Current Surgery Reports	12	10	362-370	1	10	2024	https://www.scopus.com/inward/record.uri?partnerID=HzOxMe3b&scp=85196486583&origin=inward	Purpose of Review: We describe our current approach to sickle cell retinopathy screening, evaluation, treatment, and surgical intervention. Recent Findings: Small and stable neovascular complexes in proliferative sickle cell retinopathy may be observed and monitored without treatment in select cases, given high rates of auto-infarction without visual consequence. Scatter laser photocoagulation re…	10.1007/s40137-024-00419-7	0
2-s2.0-85196201935	Correlation of limited-early-response status with 12-month CST, BVA, and machine learning-quantified retinal fluid in diabetic macular oedema in routine clinical practice	Sastry R.C.	Eye (Basingstoke)	38	14	2805-2812	1	10	2024	https://www.scopus.com/inward/record.uri?partnerID=HzOxMe3b&scp=85196201935&origin=inward	Background/Objectives: Anti-VEGF treatment response in DMO has been measured by changes in the central subfield thickness (CST) and best visual acuity (BVA) outcomes at 3 months after initial treatment, termed early or limited early response (ER/LER). This study correlates LER with 12-month BVA, CST, and retinal fluid volumes quantified by a machine learning algorithm on optical coherence tomogra…	10.1038/s41433-024-03172-4	0
2-s2.0-85195884961	Isolated Retinal Neovascularization in Retinopathy of Prematurity: Clinical Associations and Prognostic Implications	Burt S.S.	Ophthalmology Retina	8	10	1021-1028	1	10	2024	https://www.scopus.com/inward/record.uri?partnerID=HzOxMe3b&scp=85195884961&origin=inward	Objective: Isolated retinal neovascularization (IRNV) is a common finding in patients with stage 2 and 3 retinopathy of prematurity (ROP). This study aimed to further classify the clinical course and significance of these lesions (previously described as ‚Äúpopcorn‚Äù based on clinical appearance) in patients with ROP as visualized with ultrawidefield OCT (UWF-OCT). Design: Single center, retrosp…	10.1016/j.oret.2024.04.025	1
2-s2.0-85195882891	Identification of diabetic retinopathy classification using machine learning algorithms on clinical data and optical coherence tomography angiography	Li X.	Eye (Basingstoke)	38	14	2813-2821	1	10	2024	https://www.scopus.com/inward/record.uri?partnerID=HzOxMe3b&scp=85195882891&origin=inward	Background: To apply machine learning (ML) algorithms to perform multiclass diabetic retinopathy (DR) classification using both clinical data and optical coherence tomography angiography (OCTA). Methods: In this cross-sectional observational study, clinical data and OCTA parameters from 203 diabetic patients (203 eye) were used to establish the ML models, and those from 169 diabetic patients (169…	10.1038/s41433-024-03173-3	0
2-s2.0-85195654812	MAPI-Net: A context and location fusion network for multi-lesion segmentation in intravascular OCT	Su W.	Biomedical Signal Processing and Control	96			1	10	2024	https://www.scopus.com/inward/record.uri?partnerID=HzOxMe3b&scp=85195654812&origin=inward	Intravascular optical coherence tomography (IVOCT) is widely used in cardiovascular diseases, and the rapid and accurate identification of vulnerable plaques is a critical area of ongoing research. Current deep-learning algorithms primarily investigate specific subtypes of vulnerable plaques and have shown promising results. However, the current state of research on vulnerable plaques is severely…	10.1016/j.bspc.2024.106559	1
2-s2.0-85195539686	Oculomics analysis in multiple sclerosis: Current ophthalmic clinical and imaging biomarkers	Suh A.	Eye (Basingstoke)	38	14	2701-2710	1	10	2024	https://www.scopus.com/inward/record.uri?partnerID=HzOxMe3b&scp=85195539686&origin=inward	Multiple Sclerosis (MS) is a chronic autoimmune demyelinating disease of the central nervous system (CNS) characterized by inflammation, demyelination, and axonal damage. Early recognition and treatment are important for preventing or minimizing the long-term effects of the disease. Current gold standard modalities of diagnosis (e.g., CSF and MRI) are invasive and expensive in nature, warranting …	10.1038/s41433-024-03132-y	1
2-s2.0-85195395332	Correlation Between Blue Fundus Autofluorescence and SD-OCT Measurements of Geographic Atrophy in Dry Age-Related Macular Degeneration	Ehlers J.P.	American Journal of Ophthalmology	266		92-101	1	10	2024	https://www.scopus.com/inward/record.uri?partnerID=HzOxMe3b&scp=85195395332&origin=inward	Purpose: To compare fundus autofluorescence (FAF) and spectral domain optical coherence tomography (OCT) measurements of geographic atrophy (GA) area and to analyze lesion area changes measured by spectral domain OCT in GATHER1. Design: An assessment reliability analysis using prospective, randomized, double-masked phase 2/3 clinical trial data. Methods: GATHER1 examined the efficacy and safety o…	10.1016/j.ajo.2024.04.031	1
2-s2.0-85195293491	Progression or Aging? A Deep Learning Approach for Distinguishing Glaucoma Progression From Age-Related Changes in OCT Scans	Mandal S.	American Journal of Ophthalmology	266		46-55	1	10	2024	https://www.scopus.com/inward/record.uri?partnerID=HzOxMe3b&scp=85195293491&origin=inward	Purpose: To develop deep learning (DL) algorithm to detect glaucoma progression using optical coherence tomography (OCT) images, in the absence of a reference standard. Design: Retrospective cohort study. Methods: Glaucomatous and healthy eyes with ‚â•5 reliable peripapillary OCT (Spectralis, Heidelberg Engineering) circle scans were included. A weakly supervised time-series learning model, calle…	10.1016/j.ajo.2024.04.030	3
2-s2.0-85194865377	Optifusion: advancing visual intelligence in medical imaging through optimized CNN-TQWT fusion	Rani M.	Visual Computer	40	10	7075-7092	1	10	2024	https://www.scopus.com/inward/record.uri?partnerID=HzOxMe3b&scp=85194865377&origin=inward	The domain of medical image fusion has garnered considerable attention within the biomedical imaging and clinical analysis communities. Despite the transformative impact of deep learning models on image fusion, achieving perfection remains an ongoing challenge. To address this challenge, a network named advancing visual intelligence in medical imaging through optimized CNN-TQWT fusion (OCT-fusion…	10.1007/s00371-024-03495-z	0
2-s2.0-85194137684	Trends and Future Directions in Margin Analysis for Head and Neck Cancers	Philips R.	Surgical Oncology Clinics of North America	33	4	651-667	1	10	2024	https://www.scopus.com/inward/record.uri?partnerID=HzOxMe3b&scp=85194137684&origin=inward		10.1016/j.soc.2024.04.003	0
2-s2.0-85193226333	Unified deep learning model for multitask representation and transfer learning: image classification, object detection, and image captioning	Bayisa L.Y.	International Journal of Machine Learning and Cybernetics	15	10	4617-4637	1	10	2024	https://www.scopus.com/inward/record.uri?partnerID=HzOxMe3b&scp=85193226333&origin=inward	The application of deep learning has demonstrated impressive performance in computer vision tasks such as object detection, image classification, and image captioning. Though most¬†models excel at¬†performing¬†single vision or language tasks, designing a single architecture that balances task specialization, performance, and adaptability across diverse tasks is challenging.¬†To effectively addres…	10.1007/s13042-024-02177-5	1
2-s2.0-85192752660	STF-Net: Sparsification transformer coding guided network for subcortical brain structure segmentation	Zhang X.	Biomedizinische Technik	69	5	465-480	1	10	2024	https://www.scopus.com/inward/record.uri?partnerID=HzOxMe3b&scp=85192752660&origin=inward	Subcortical brain structure segmentation plays an important role in the diagnosis of neuroimaging and has become the basis of computer-Aided diagnosis. Due to the blurred boundaries and complex shapes of subcortical brain structures, labeling these structures by hand becomes a time-consuming and subjective task, greatly limiting their potential for clinical applications. Thus, this paper proposes…	10.1515/bmt-2023-0121	0
2-s2.0-85186237649	Editorial for ‚ÄúEffect of Phase Encoding Direction on Image Quality in Single-Shot EPI Diffusion-Weighted Imaging of the Breast‚Äù	Lemainque T.	Journal of Magnetic Resonance Imaging	60	4	1350-1351	1	10	2024	https://www.scopus.com/inward/record.uri?partnerID=HzOxMe3b&scp=85186237649&origin=inward		10.1002/jmri.29309	0
2-s2.0-85182634353	Cerebral Sinus Hemodynamics in Adults Revealed by 4D Flow MRI	Dai C.	Journal of Magnetic Resonance Imaging	60	4	1706-1717	1	10	2024	https://www.scopus.com/inward/record.uri?partnerID=HzOxMe3b&scp=85182634353&origin=inward	Background: The hemodynamics of the cerebral sinuses play a vital role in understanding blood flow-related diseases, yet the hemodynamics of the cerebral sinuses in normal adults remains an unresolved issue. Purpose: To evaluate hemodynamics in the cerebral sinus of adults using 4-dimensional flow MRI (4D Flow MRI). Study Type: Cross-sectional. Population: Ninety-nine healthy volunteers (mean age…	10.1002/jmri.29210	4
2-s2.0-85179039612	Long-term effect of fluid volumes during the maintenance phase in neovascular age-related macular degeneration: results from Fight Retinal Blindness!	Reiter G.S.	Canadian Journal of Ophthalmology	59	5	350-357	1	10	2024	https://www.scopus.com/inward/record.uri?partnerID=HzOxMe3b&scp=85179039612&origin=inward	Objective: To investigate the effect of macular fluid volumes (subretinal fluid [SRF], intraretinal fluid [IRF], and pigment epithelium detachment [PED]) after initial treatment on functional and structural outcomes in neovascular age-related macular degeneration in a real-world cohort from Fight Retinal Blindness! Methods: Treatment-naive neovascular age-related macular degeneration patients fro…	10.1016/j.jcjo.2023.10.017	3
2-s2.0-85196757874	A robust segmentation of retinal fluids from OCT images using MCFAR-net	Geetha Pavani P.	Neurocomputing	599			28	9	2024	https://www.scopus.com/inward/record.uri?partnerID=HzOxMe3b&scp=85196757874&origin=inward	This paper presents a novel architecture to detect Macular Edema (ME) in Optical Coherence Tomography (OCT) images that occurs due to high fluid accumulation between the retinal layers of the eye. These excessive fluids have swollen the macular region and may result in visual impairments. To alleviate this problem in its early stage, the proposed model, Multiscale Context Enhancive Aggregation & …	10.1016/j.neucom.2024.128059	0
2-s2.0-85207747648	Clinical characteristics and curative effect of high myopia dome-shaped macula complicated with choroidal neovascularization	Yin X.	Chinese Journal of Ocular Fundus Diseases	40	9	706-712	25	9	2024	https://www.scopus.com/inward/record.uri?partnerID=HzOxMe3b&scp=85207747648&origin=inward	Objective To observe the clinical features of high myopia domed-shaped macula (DSM) complicated with choroidal neovascularization (CNV) and the efficacy of intravitreal injection of anti-vascular endothelial growth factor (VEGF). Methods A retrospective clinical study. A total of 23 eyes of 23 patients with high myopia DSM combined with CNV diagnosed by ophthalmology examination in Department of …	10.3760/cma.j.cn511434-20240329-00128	0
2-s2.0-85204942031	Letter by Zhang Regarding Article, ‚ÄúCoronary Angiography, Intravascular Ultrasound, and Optical Coherence Tomography for Guiding of Percutaneous Coronary Intervention: A Systematic Review and Network Meta-Analysis‚Äù	Zhang Z.	Circulation	150	13	e269-e270	24	9	2024	https://www.scopus.com/inward/record.uri?partnerID=HzOxMe3b&scp=85204942031&origin=inward		10.1161/CIRCULATIONAHA.124.069731	0
2-s2.0-85204941154	Response by Giacoppo et al to Letter Regarding Article ‚ÄúCoronary Angiography, Intravascular Ultrasound, and Optical Coherence Tomography for Guiding of Percutaneous Coronary Intervention: A Systematic Review and Network Meta-Analysis‚Äù	Giacoppo D.	Circulation	150	13	e271-e272	24	9	2024	https://www.scopus.com/inward/record.uri?partnerID=HzOxMe3b&scp=85204941154&origin=inward		10.1161/CIRCULATIONAHA.124.071021	0
2-s2.0-85202925354	Noise-imitation learning: unpaired speckle noise reduction for optical coherence tomography	Yao B.	Physics in Medicine and Biology	69	18		21	9	2024	https://www.scopus.com/inward/record.uri?partnerID=HzOxMe3b&scp=85202925354&origin=inward	Objective. Optical coherence tomography (OCT) is widely used in clinical practice for its non-invasive, high-resolution imaging capabilities. However, speckle noise inherent to its low coherence principle can degrade image quality and compromise diagnostic accuracy. While deep learning methods have shown promise in reducing speckle noise, obtaining well-registered image pairs remains challenging,…	10.1088/1361-6560/ad708c	0
2-s2.0-85204635869	Bayesian-neural-network-based strain estimation approach for optical coherence elastography	Bai Y.	Optica	11	9	1334-1345	20	9	2024	https://www.scopus.com/inward/record.uri?partnerID=HzOxMe3b&scp=85204635869&origin=inward	Strain estimation is critical for quantitative elastography in quasi-static phase-sensitive optical coherence elastography (PhS-OCE). Deep-learning methods have achieved exceptional performance in estimating high-quality strain distributions. However, they cannot often assess their predictive accuracy and reliability rigorously. To navigate these challenges, a Bayesian-neural-network (BNN)-based …	10.1364/OPTICA.534933	2
2-s2.0-85204512470	Embracing generative AI in ophthalmology	Larkin F.	British Journal of Ophthalmology	108	10	1333-1334	20	9	2024	https://www.scopus.com/inward/record.uri?partnerID=HzOxMe3b&scp=85204512470&origin=inward		10.1136/bjo-2024-326320	0
2-s2.0-85197926726	Digital ray: enhancing cataractous fundus images using style transfer generative adversarial networks to improve retinopathy detection	Liu L.	British Journal of Ophthalmology	108	10	1423-1429	20	9	2024	https://www.scopus.com/inward/record.uri?partnerID=HzOxMe3b&scp=85197926726&origin=inward	Background/aims The aim of this study was to develop and evaluate digital ray, based on preoperative and postoperative image pairs using style transfer generative adversarial networks (GANs), to enhance cataractous fundus images for improved retinopathy detection. Methods For eligible cataract patients, preoperative and postoperative colour fundus photographs (CFP) and ultra-wide field (UWF) imag…	10.1136/bjo-2024-325403	1
2-s2.0-85194269846	Unveiling the clinical incapabilities: A benchmarking study of GPT-4V(ision) for ophthalmic multimodal image analysis	Xu P.	British Journal of Ophthalmology	108	10	1384-1389	20	9	2024	https://www.scopus.com/inward/record.uri?partnerID=HzOxMe3b&scp=85194269846&origin=inward	Purpose To evaluate the capabilities and incapabilities of a GPT-4V(ision)-based chatbot in interpreting ocular multimodal images. Methods We developed a digital ophthalmologist app using GPT-4V and evaluated its performance with a dataset (60 images, 60 ophthalmic conditions, 6 modalities) that included slit-lamp, scanning laser ophthalmoscopy, fundus photography of the posterior pole (FPP), opt…	10.1136/bjo-2023-325054	5
2-s2.0-85192697987	Creating realistic anterior segment optical coherence tomography images using generative adversarial networks	Assaf J.F.	British Journal of Ophthalmology	108	10	1414-1422	20	9	2024	https://www.scopus.com/inward/record.uri?partnerID=HzOxMe3b&scp=85192697987&origin=inward	Aims To develop a generative adversarial network (GAN) capable of generating realistic high-resolution anterior segment optical coherence tomography (AS-OCT) images. Methods This study included 142 628 AS-OCT B-scans from the American University of Beirut Medical Center. The Style and WAvelet based GAN architecture was trained to generate realistic AS-OCT images and was evaluated through the Fr√©…	10.1136/bjo-2023-324633	1
2-s2.0-85189350058	Using artificial intelligence to improve human performance: Efficient retinal disease detection training with synthetic images	Tabuchi H.	British Journal of Ophthalmology	108	10	1430-1435	20	9	2024	https://www.scopus.com/inward/record.uri?partnerID=HzOxMe3b&scp=85189350058&origin=inward	Background Artificial intelligence (AI) in medical imaging diagnostics has huge potential, but human judgement is still indispensable. We propose an AI-aided teaching method that leverages generative AI to train students on many images while preserving patient privacy. Methods A web-based course was designed using 600 synthetic ultra-widefield (UWF) retinal images to teach students to detect dise…	10.1136/bjo-2023-324923	4
2-s2.0-85188416540	Validation of a deep learning model for automatic detection and quantification of five OCT critical retinal features associated with neovascular age-related macular degeneration	Ricardi F.	British Journal of Ophthalmology	108	10	1436-1442	20	9	2024	https://www.scopus.com/inward/record.uri?partnerID=HzOxMe3b&scp=85188416540&origin=inward	Purpose To develop and validate a deep learning model for the segmentation of five retinal biomarkers associated with neovascular age-related macular degeneration (nAMD). Methods 300 optical coherence tomography volumes from subject eyes with nAMD were collected. Images were manually segmented for the presence of five crucial nAMD features: intraretinal fluid, subretinal fluid, subretinal hyperre…	10.1136/bjo-2023-324647	2
2-s2.0-85203321857	Artificial intelligence in the anterior segment of eye diseases	Liu Y.H.	International Journal of Ophthalmology	17	9	1743-1751	18	9	2024	https://www.scopus.com/inward/record.uri?partnerID=HzOxMe3b&scp=85203321857&origin=inward	‚Ä¢ Ophthalmology is a subject that highly depends on imaging examination. Artificial intelligence (AI) technology has great potential in medical imaging analysis, including image diagnosis, classification, grading, guiding treatment and evaluating prognosis. The combination of the two can realize mass screening of grass-roots eye health, making it possible to seek medical treatment in the mode o…	10.18240/ijo.2024.09.23	1
2-s2.0-85210363637	A comprehensive review of retinal disease diagnosis and open access datasets: Fundus and OCT images	Fatima Z.	Intelligent Decision Technologies	18	3	1695-1710	16	9	2024	https://www.scopus.com/inward/record.uri?partnerID=HzOxMe3b&scp=85210363637&origin=inward	The rapid advancements in deep learning algorithms and the availability of large, open-access databases of fundus and OCT (optical coherence tomography) images have contributed greatly to advancements in computer-assisted diagnostics and the localization of various disorders affecting the retina. This study offers a comprehensive examination of retinal diseases and various recent applications of …	10.3233/IDT-241007	0
2-s2.0-85200812504	Derivation and external validation of mass spectrometry-based proteomic model using machine learning algorithms to predict plaque rupture in patients with acute coronary syndrome	Wu J.	Clinica Chimica Acta	563			15	9	2024	https://www.scopus.com/inward/record.uri?partnerID=HzOxMe3b&scp=85200812504&origin=inward	Background: A poor prognosis is associated with atherosclerotic plaque rupture (PR) despite after conventional therapy for patients with acute coronary syndrome (ACS). Timely identification of PR improves the risk stratification and prognosis of ACS patients. Methods: A derivation cohort of 110 patients with ACS who underwent pre-intervention optical coherence tomography (OCT) were matched 1:1 to…	10.1016/j.cca.2024.119904	0
2-s2.0-85195059743	Calibration algorithms for continuous glucose monitoring systems based on interstitial fluid sensing	Sun T.	Biosensors and Bioelectronics	260			15	9	2024	https://www.scopus.com/inward/record.uri?partnerID=HzOxMe3b&scp=85195059743&origin=inward	Continuous glucose monitoring (CGM) is of great importance to the treatment and prevention of diabetes. As a proven commercial technology, electrochemical glucose sensor based on interstitial fluid (ISF) sensing has high sensitivity and wide detection range. Therefore, it has good promotion prospects in noninvasive or minimally-invasive CGM system. However, since there are concentration differenc…	10.1016/j.bios.2024.116450	3
2-s2.0-85213561215	Advanced Diabetic Retinopathy Detection with the R-CNN: A Unified Visual Health Solution	Sravya V.S.	International Journal of Applied Mathematics and Computer Science	34	4	661-678	1	9	2024	https://www.scopus.com/inward/record.uri?partnerID=HzOxMe3b&scp=85213561215&origin=inward	Diabetic retinopathy (DR) can cause blindness and vision impairment. This degenerative eye condition may lead to an irreversible vision loss. The prevalence of vision impairment and blindness caused by DR emphasizes the critical need for better screening and therapy measures. DR aetiology involves persistent hyperglycemia-induced microvascular abnormalities, oxidative stress, inflammatory reactio…	10.61822/amcs-2024-0044	0
2-s2.0-85210755427	Developments and applications of intraoperative label-free microscopic imaging techniques (invited)	Ma H.	Hongwai yu Jiguang Gongcheng/Infrared and Laser Engineering	53	9		1	9	2024	https://www.scopus.com/inward/record.uri?partnerID=HzOxMe3b&scp=85210755427&origin=inward	Significance In recent years, numerous researchers have dedicated themselves to developing the label-free microscopic imaging techniques, which rely on the inherent characteristics of biological tissues to provide image contrast and yield image quality comparable to traditional H&E staining. Label-free microscopic imaging techniques offer unique advantages in laboratory and clinical medical resea…	10.3788/IRLA20240384	0
2-s2.0-85208420690	Optimized Deep Learning based Approach for Enhanced frame work of Automated Diagnosis of Diabetic Retinopathy	Ravala L.	Research Journal of Pharmacy and Technology	17	9	4443-4448	1	9	2024	https://www.scopus.com/inward/record.uri?partnerID=HzOxMe3b&scp=85208420690&origin=inward	Diabetic Retinopathy is a major threat to cause vision loss in people suffering from Diabetes Mellitus. Many machine learning algorithms were proposed to detect Diabetic Retinopathy (DR) at an early stage, and with proper treatment vision loss may be reduced. This paper proposes a novel method to detect DR through severity scale by observing the abnormalities through ensemble methods. Deep learni…	10.52711/0974-360X.2024.00686	0
2-s2.0-85206142716	Effect of childhood atropine treatment on adult choroidal thickness using sequential deep learning-enabled segmentation	Li Y.	Asia-Pacific Journal of Ophthalmology	13	5		1	9	2024	https://www.scopus.com/inward/record.uri?partnerID=HzOxMe3b&scp=85206142716&origin=inward	Purpose: To describe choroidal thickness measurements using a sequential deep learning segmentation in adults who received childhood atropine treatment for myopia control. Design: Prospective, observational study. Methods: Choroidal thickness was measured by swept-source optical coherence tomography in adults who received childhood atropine, segmented using a sequential deep learning approach. Re…	10.1016/j.apjo.2024.100107	3
2-s2.0-85205484366	OCT Internal and External Fingerprint Extraction Method Based on Soft Label	Zhang Y.	Guangzi Xuebao/Acta Photonica Sinica	53	9		1	9	2024	https://www.scopus.com/inward/record.uri?partnerID=HzOxMe3b&scp=85205484366&origin=inward	Traditional fingerprint recognition systems rely on external fingerprintsÔºåwhich face significant limitations due to environmental factors like scratchesÔºåwater stainsÔºåand wear that degrade image quality and recognition performance. AdditionallyÔºåexternal fingerprints are vulnerable to forgery using materials like siliconeÔºåleading to security concerns. In contrastÔºåinternal fingerprintsÔº…	10.3788/gzxb20245309.0910004	0
2-s2.0-85205480385	Retinopathy Classification using Convolutional Neural Network Method with Adam Optimization and Applied Batch Normalization	Slamet I.	Journal of Applied Data Sciences	5	3	1123-1133	1	9	2024	https://www.scopus.com/inward/record.uri?partnerID=HzOxMe3b&scp=85205480385&origin=inward	Retinopathy is a common eye disease in Indonesia, ranking fourth after cataracts, glaucoma, and refractive errors. It can be overcome by early diagnosis with optical coherence tomography (OCT), but this manual reading of imaging technique takes much time. Retinal imaging was carried out to reduce the time using an expert system. The expert system in this study was formed using the convolutional n…	10.47738/jads.v5i3.309	0
2-s2.0-85205242114	A Deep Learning Model for Cervical Optical Coherence Tomography Image Classification	Zuo X.	Diagnostics	14	18		1	9	2024	https://www.scopus.com/inward/record.uri?partnerID=HzOxMe3b&scp=85205242114&origin=inward	Objectives: Optical coherence tomography (OCT) has recently been used in gynecology to detect cervical lesions in vivo and proven more effective than colposcopy in clinical trials. However, most gynecologists are unfamiliar with this new imaging technique, requiring intelligent computer-aided diagnosis approaches to help them interpret cervical OCT images efficiently. This study aims to (1) devel…	10.3390/diagnostics14182009	0
2-s2.0-85205216612	Research on the Influence of a Magnesium-Based Carbon Dioxide Battery System on CO<inf>2</inf> Storage Performance	Yang H.	Processes	12	9		1	9	2024	https://www.scopus.com/inward/record.uri?partnerID=HzOxMe3b&scp=85205216612&origin=inward	At present, the energy consumption and carbon emissions of maritime transportation have raised concerns about environmental issues. A potential way to reduce carbon emissions from vessels is the use of chemical-based carbon capture and storage (CCS) technology. However, this technology faces challenges such as high energy consumption, large space occupation, and high processing costs. Therefore, …	10.3390/pr12091896	0
2-s2.0-85205128535	Machine Learning and Optical-Coherence-Tomography-Derived Radiomics Analysis to Predict the Postoperative Anatomical Outcome of Full-Thickness Macular Hole	Hu Y.	Bioengineering	11	9		1	9	2024	https://www.scopus.com/inward/record.uri?partnerID=HzOxMe3b&scp=85205128535&origin=inward	Full-thickness macular hole (FTMH) leads to central vision loss. It is essential to identify patients with FTMH at high risk of postoperative failure accurately to achieve anatomical closure. This study aimed to construct a predictive model for the anatomical outcome of FTMH after surgery. A retrospective study was performed, analyzing 200 eyes from 197 patients diagnosed with FTMH. Radiomics fea…	10.3390/bioengineering11090949	0
2-s2.0-85205123699	The Role of Coronary Imaging in Chronic Total Occlusions: Applications and Future Possibilities	Panuccio G.	Journal of Cardiovascular Development and Disease	11	9		1	9	2024	https://www.scopus.com/inward/record.uri?partnerID=HzOxMe3b&scp=85205123699&origin=inward	Chronic total occlusions (CTOs) represent a challenging scenario in coronary artery disease (CAD). The prevalence of CTOS in patients undergoing coronary angiography underscores the need for effective diagnostic and therapeutic strategies. Coronary angiography, while essential, offers limited insights into lesion morphology, vessel course, and myocardial viability. In contrast, coronary imaging t…	10.3390/jcdd11090295	1
2-s2.0-85205088051	A Multi Comparison of 8 Different Intraocular Lens Biometry Formulae, Including a Machine Learning Thin Lens Formula (MM) and an Inbuilt Anterior Segment Optical Coherence Tomography Ray Tracing Formula	McNeely R.N.	Vision (Switzerland)	8	3		1	9	2024	https://www.scopus.com/inward/record.uri?partnerID=HzOxMe3b&scp=85205088051&origin=inward	A comparison of the accuracy of intraocular lens (IOL) power calculation formulae, including SRK/T, HofferQ, Holladay 1, Haigis, MM, Barrett Universal II (BUII), Emmetropia Verifying Optical (EVO), and AS-OCT ray tracing, was performed. One hundred eyes implanted with either the Rayone EMV RAO200E (Rayner Intraocular Lenses Limited, Worthing, UK) or the Artis Symbiose (Cristalens Industrie, Lanni…	10.3390/vision8030049	0
2-s2.0-85205082863	Retinal Imaging-Based Oculomics: Artificial Intelligence as a Tool in the Diagnosis of Cardiovascular and Metabolic Diseases	Ghenciu L.A.	Biomedicines	12	9		1	9	2024	https://www.scopus.com/inward/record.uri?partnerID=HzOxMe3b&scp=85205082863&origin=inward	Cardiovascular diseases (CVDs) are a major cause of mortality globally, emphasizing the need for early detection and effective risk assessment to improve patient outcomes. Advances in oculomics, which utilize the relationship between retinal microvascular changes and systemic vascular health, offer a promising non-invasive approach to assessing CVD risk. Retinal fundus imaging and optical coheren…	10.3390/biomedicines12092150	0
2-s2.0-85205059975	Simultaneous Percutaneous Coronary Intervention (PCI) and Endovascular Aneurysm Repair (EVAR): A Preliminary Report	Nardi P.	Journal of Clinical Medicine	13	18		1	9	2024	https://www.scopus.com/inward/record.uri?partnerID=HzOxMe3b&scp=85205059975&origin=inward	Background: Performing percutaneous coronary intervention (PCI) and endovascular aneurysm repair (EVAR) at the same time represents a groundbreaking development in the multidisciplinary treatment of cardiovascular disease. This combined PCI‚ÄìEVAR approach bridges a critical gap by offering treatment for patients who have both coronary artery disease and aortic aneurysms. This innovative strategy…	10.3390/jcm13185545	0
2-s2.0-85205042976	Segment Anything in Optical Coherence Tomography: SAM 2 for Volumetric Segmentation of Retinal Biomarkers	Kulyabin M.	Bioengineering	11	9		1	9	2024	https://www.scopus.com/inward/record.uri?partnerID=HzOxMe3b&scp=85205042976&origin=inward	Optical coherence tomography (OCT) is a non-invasive imaging technique widely used in ophthalmology for visualizing retinal layers, aiding in the early detection and monitoring of retinal diseases. OCT is useful for detecting diseases such as age-related macular degeneration (AMD) and diabetic macular edema (DME), which affect millions of people globally. Over the past decade, the area of applica…	10.3390/bioengineering11090940	0
2-s2.0-85204760073	A Meta-Learning Approach for Classifying Multimodal Retinal Images of Retinal Vein Occlusion With Limited Data	Jiachu D.	Translational Vision Science and Technology	13	9		1	9	2024	https://www.scopus.com/inward/record.uri?partnerID=HzOxMe3b&scp=85204760073&origin=inward	Purpose: To propose and validate a meta-learning approach for detecting retinal vein occlusion (RVO) from multimodal images with only a few samples. Methods: In this cross-sectional study, we formulate the problem as meta-learning. The meta-training dataset consists of 1254 color fundus (CF) images from 39 different fundus diseases. Two meta-testing datasets include a public domain dataset and an…	10.1167/tvst.13.9.22	0
2-s2.0-85204759920	Generating Synthesized Fluorescein Angiography Images From Color Fundus Images by Generative Adversarial Networks for Macular Edema Assessment	Xie X.	Translational Vision Science and Technology	13	9		1	9	2024	https://www.scopus.com/inward/record.uri?partnerID=HzOxMe3b&scp=85204759920&origin=inward	Purpose: To assess the feasibility of generating synthetic fluorescein angiography (FA) images from color fundus (CF) images using pixel-to-pixel generative adversarial network (pix2pixGANs) for clinical applications. Research questions addressed image realism to retinal specialists and utility for assessing macular edema (ME) in Retinal Vein Occlusion (RVO) eyes. Methods: We used a registration-…	10.1167/tvst.13.9.26	1
2-s2.0-85204661409	Epidermal renewal during the treatment of atopic dermatitis lesions: A study coupling line-field confocal optical coherence tomography with artificial intelligence quantifications: LC-OCT reveals new biological markers of AD	Le Blay H.	Skin Research and Technology	30	9		1	9	2024	https://www.scopus.com/inward/record.uri?partnerID=HzOxMe3b&scp=85204661409&origin=inward	Objective: This study explores the application of Line-field Confocal Optical Coherence Tomography (LC-OCT) imaging coupled with artificial intelligence (AI)-based algorithms to investigate atopic dermatitis (AD), a common inflammatory dermatosis. Materials and methods: AD acute and chronic lesions (ADL) were compared to clinically healthy-looking skin (ADNL). LC-OCT was used noninvasively and in…	10.1111/srt.13891	2
2-s2.0-85204659406	Quantitative Evaluation of Type 1 and Type 2 Choroidal Neovascularization Components Under Treatment With Projection-Resolved OCT Angiography	Tsuboi K.	Investigative Ophthalmology and Visual Science	65	11		1	9	2024	https://www.scopus.com/inward/record.uri?partnerID=HzOxMe3b&scp=85204659406&origin=inward	PURPOSE. To evaluate the response of type 1 and type 2 macular neovascularization (MNV) components under anti-vascular endothelial growth factor (VEGF) treatment in age-related macular degeneration (AMD) using projection-resolved optical coherence tomography angiography (PR-OCTA). METHODS. This retrospective study included eyes with treatment-na√Øve exudative AMD treated with anti-VEGF injections…	10.1167/iovs.65.11.32	0
2-s2.0-85204512374	Characterization of Vortex Vein Drainage System in Healthy Individuals Imaged by Ultra-Widefield Optical Coherence Tomography Angiography	Luo Z.	Translational Vision Science and Technology	13	9		1	9	2024	https://www.scopus.com/inward/record.uri?partnerID=HzOxMe3b&scp=85204512374&origin=inward	Purpose: The purpose of this study was to investigate the choroidal characteristics of vortex vein (VV) drainage systems in healthy individuals using ultra-widefield optical coherence tomography angiography. Methods: The mean choroidal thickness (ChT) and choroidal vascularity index (CVI) of each VV quadrant (24 √ó 20 mm	10.1167/tvst.13.9.19	0
2-s2.0-85204512073	Advances in early detection of non-small cell lung cancer: A comprehensive review	Kenaan N.	Cancer Medicine	13	18		1	9	2024	https://www.scopus.com/inward/record.uri?partnerID=HzOxMe3b&scp=85204512073&origin=inward	Background: Lung cancer has the highest mortality rate among malignancies globally. In addition, due to the growing number of smokers there is considerable concern over its growth. Early detection is an essential step towards reducing complications in this regard and helps to ensure the most effective treatment, reduce health care costs, and increase survival rates. Aims: To define the most effic…	10.1002/cam4.70156	0
2-s2.0-85204102555	Integrated Assessment of OCT, Multimodal Imaging, and Cytokine Markers for Predicting Treatment Responses in Retinal Vein Occlusion Associated Macular Edema: A Comparative Review of Anti-VEGF and Steroid Therapies	Munk M.R.	Diagnostics	14	17		1	9	2024	https://www.scopus.com/inward/record.uri?partnerID=HzOxMe3b&scp=85204102555&origin=inward	Retinal vein occlusion (RVO) is a significant cause of vision loss, characterized by the occlusion of retinal veins, leading to conditions such as central retinal vein occlusion (CRVO) and branch retinal vein occlusion (BRVO). Macular edema (ME), a prevalent consequence of RVO, is the primary cause of vision impairment in affected patients. Anti-VEGF agents have become the standard treatment, sho…	10.3390/diagnostics14171983	1
2-s2.0-85204083755	Prediction of Axial Length From Macular Optical Coherence Tomography Using Deep Learning Model	Oh R.	Translational Vision Science and Technology	13	9		1	9	2024	https://www.scopus.com/inward/record.uri?partnerID=HzOxMe3b&scp=85204083755&origin=inward	Purpose: The purpose of this study was to develop a deep learning model for predicting the axial length (AL) of eyes using optical coherence tomography (OCT) images. Methods: We retrospectively included patients with AL measurements and OCT images taken within 3 months. We utilized a 5-fold cross-validation with the ResNet-152 architecture, incorporating horizontal OCT images, vertical OCT images…	10.1167/tvst.13.9.14	0
2-s2.0-85203776160	Prospective Objective Analysis of Corneal Haze Following Customized Transepithelial PRK Without Mitomycin C Combined With Accelerated Corneal Cross-Linking Versus Corneal Cross-Linking Alone	Awwad S.T.	Journal of Refractive Surgery	40	9	e583-e594	1	9	2024	https://www.scopus.com/inward/record.uri?partnerID=HzOxMe3b&scp=85203776160&origin=inward	PURPOSE: To compare haze and refractive outcomes in patients undergoing combined accelerated corneal cross-linking (A-CXL) and selective wavefront-guided transepithelial photorefractive keratectomy (WG-transPRK) without mitomycin C (MMC) versus those undergoing A-CXL. METHODS: This prospective study analyzed 95 eyes (86 patients) with progressive keratoconus from October 2018 to October 2022. The…	10.3928/1081597X-20240715-03	0
2-s2.0-85203729419	Aqueous Humor Cytokine Analysis in Age-Related Macular Degeneration After Switching From Aflibercept to Faricimab	Todoroki T.	Investigative Ophthalmology and Visual Science	65	11		1	9	2024	https://www.scopus.com/inward/record.uri?partnerID=HzOxMe3b&scp=85203729419&origin=inward	PURPOSE. To examine the changes in aqueous humor cytokine levels and clinical outcomes of switching from aflibercept to faricimab in eyes with neovascular age-related macular degeneration (nAMD). METHODS. Fifty-four eyes of 54 patients with AMD undergoing treatment with aflibercept under a treat-and-extend (TAE) regimen were switched to faricimab and studied prospectively. Best-corrected visual a…	10.1167/iovs.65.11.15	4
2-s2.0-85203727854	Using Multi-Layer Perceptron Driven Diagnosis to Compare Biomarkers for Primary Open Angle Glaucoma	Riina N.	Investigative Ophthalmology and Visual Science	65	11		1	9	2024	https://www.scopus.com/inward/record.uri?partnerID=HzOxMe3b&scp=85203727854&origin=inward	PURPOSE. To use neural network machine learning (ML) models to identify the most relevant ocular biomarkers for the diagnosis of primary open-angle glaucoma (POAG). METHODS. Neural network models, also known as multi-layer perceptrons (MLPs), were trained on a prospectively collected observational dataset comprised of 93 glaucoma patients confirmed by a glaucoma specialist and 113 control subject…	10.1167/iovs.65.11.16	0
2-s2.0-85203626943	Recurrent and Concurrent Prediction of Longitudinal Progression of Stargardt Atrophy and Geographic Atrophy towards Comparative Performance on Optical Coherence Tomography as on Fundus Autofluorescence	Mishra Z.	Applied Sciences (Switzerland)	14	17		1	9	2024	https://www.scopus.com/inward/record.uri?partnerID=HzOxMe3b&scp=85203626943&origin=inward	Stargardt atrophy and geographic atrophy (GA) represent pivotal endpoints in FDA-approved clinical trials. Predicting atrophy progression is crucial for evaluating drug efficacy. Fundus autofluorescence (FAF), the standard 2D imaging modality in these trials, has limitations in patient comfort. In contrast, spectral-domain optical coherence tomography (SD-OCT), a 3D imaging modality, is more pati…	10.3390/app14177773	1
2-s2.0-85203430792	IVOCT Coronary Artery Calcification Plaque Segmentation Based on Convolutional Neural Network	Xia W.	Zhongguo Jiguang/Chinese Journal of Lasers	51	18		1	9	2024	https://www.scopus.com/inward/record.uri?partnerID=HzOxMe3b&scp=85203430792&origin=inward	Objective Intravascular optical coherence tomography (IVOCT) is an advanced imaging technique that enables clear visualization of the contours and morphology of calcified coronary artery plaques, thus aiding in the diagnosis of coronary artery disease and the evaluation of percutaneous coronary intervention (PCI). However, each pullback scan generates 300‚Äí500 images. During PCI procedures, comp…	10.3788/CJL240833	0
2-s2.0-85203420133	Intraocular Concentration of Stem Cell Factor/c-KIT and Galectin-1 in Retinal Diseases	Choi Y.J.	Investigative Ophthalmology and Visual Science	65	11		1	9	2024	https://www.scopus.com/inward/record.uri?partnerID=HzOxMe3b&scp=85203420133&origin=inward	PURPOSE. To investigate the intraocular concentration profiles of stem cell factor (SCF)/cKIT, galectin-1 (GAL-1), and vascular endothelial growth factor (VEGF)-A with regard to retinal disease and treatment response. METHODS. The study group included 13 patients with dry age-related macular degeneration (AMD), 196 with neovascular AMD (nAMD), 21 with diabetic macular edema (DME), 10 with retinal…	10.1167/iovs.65.11.11	0
2-s2.0-85203409008	Quantitative assessment of chlorine gas inhalation injury based on endoscopic OCT and spectral encoded interferometric microscope imaging with deep learning	Zhu Z.	APL Photonics	9	9		1	9	2024	https://www.scopus.com/inward/record.uri?partnerID=HzOxMe3b&scp=85203409008&origin=inward	Chlorine exposure can cause severe airway injuries. While the acute effects of chlorine inhalation are well-documented, the structural changes resulting from the post-acute, high-level chlorine exposure remain less understood. Airway sloughing is one of the standards for doctors to evaluate the lung function. Here, we report the application of a high-resolution swept-source optical coherence tomo…	10.1063/5.0222153	0
2-s2.0-85203377006	Efficacy and safety of tranexamic acid on blood loss and seizures in patients undergoing meningioma resection: A systematic review and meta-analysis	Liu X.	PLoS ONE	19	9		1	9	2024	https://www.scopus.com/inward/record.uri?partnerID=HzOxMe3b&scp=85203377006&origin=inward	Introduction It is unclear how tranexamic acid (TXA) affects blood loss and seizures in meningioma resections. We performed a systematic review and meta-analysis and tried to evaluate the effectiveness and safety of TXA use for patients undergoing meningioma resections. Methods Regards to this systematic review and meta-analysis (registered with CRD42023416693), we searched PubMed, Embase (Ovid),…	10.1371/journal.pone.0308070	0
2-s2.0-85203373911	Multifunctional aggregation network of cell nuclei segmentation aiming histopathological diagnosis assistance: A new MA-Net construction	Pu Q.	PLoS ONE	19	2025-09-09		1	9	2024	https://www.scopus.com/inward/record.uri?partnerID=HzOxMe3b&scp=85203373911&origin=inward	Automated diagnostic systems can enhance the accuracy and efficiency of pathological diagnoses, nuclear segmentation plays a crucial role in computer-aided diagnosis systems for histopathology. However, achieving accurate nuclear segmentation is challenging due to the complex background tissue structures and significant variations in cell morphology and size in pathological images. In this study,…	10.1371/journal.pone.0308326	0
2-s2.0-85203372092	Research progress of optic nerve imaging during 1991‚Äì2023: a bibliometric analysis	Zhang H.	Quantitative Imaging in Medicine and Surgery	14	9	6566-6578	1	9	2024	https://www.scopus.com/inward/record.uri?partnerID=HzOxMe3b&scp=85203372092&origin=inward	Background: Optic nerve imaging is crucial for diagnosing and understanding optic neuropathies because it provides detailed visualization of the nerve‚Äôs structure and pathologies through advanced modalities. This study conducted a bibliometric analysis within the field of optic nerve imaging, aiming to pinpoint the latest research trends and focal points in optic nerve imaging. Methods: The cor…	10.21037/qims-24-870	0
2-s2.0-85203369221	ChoroidSeg-ViT: A Transformer Model for Choroid Layer Segmentation Based on a Mixed Attention Feature Enhancement Mechanism	Lu Z.	Translational Vision Science and Technology	13	9		1	9	2024	https://www.scopus.com/inward/record.uri?partnerID=HzOxMe3b&scp=85203369221&origin=inward	Purpose: To develop a Vision Transformer (ViT) model based on the mixed attention feature enhancement mechanism, ChoroidSeg-ViT, for choroid layer segmentation in optical coherence tomography (OCT) images. Methods: This study included a dataset of 100 OCT B-scans images. Ground truths were carefully labeled by experienced ophthalmologists. An end-to-end local-enhanced Transformer model, ChoroidSe…	10.1167/tvst.13.9.7	0
2-s2.0-85203337007	Diagnostic accuracy of dental caries detection using ensemble techniques in deep learning with intraoral camera images	Kang S.	PLoS ONE	19	9		1	9	2024	https://www.scopus.com/inward/record.uri?partnerID=HzOxMe3b&scp=85203337007&origin=inward	Camera image-based deep learning (DL) techniques have achieved promising results in dental caries screening. To apply the intraoral camera image-based DL technique for dental caries detection and assess its diagnostic performance, we employed the ensemble technique in the image classification task. 2,682 intraoral camera images were used as the dataset for image classification according to dental…	10.1371/journal.pone.0310004	0
2-s2.0-85203331352	A Novel Artificial Intelligence-Based Classification of Highly Myopic Eyes Based on Visual Function and Fundus Features	Meng J.	Translational Vision Science and Technology	13	9		1	9	2024	https://www.scopus.com/inward/record.uri?partnerID=HzOxMe3b&scp=85203331352&origin=inward	Purpose: To develop a novel classification of highly myopic eyes using artificial intelligence (AI) and investigate its relationship with contrast sensitivity function (CSF) and fundus features. Methods: We enrolled 616 highly myopic eyes of 616 patients. CSF was measured using the quantitative CSF method. Myopic macular degeneration (MMD) was graded according to the International META-PM Classif…	10.1167/tvst.13.9.12	1
2-s2.0-85203319971	Generalizable Deep Learning for the Detection of Incomplete and Complete Retinal Pigment Epithelium and Outer Retinal Atrophy: A MACUSTAR Report	de Vente C.	Translational Vision Science and Technology	13	9		1	9	2024	https://www.scopus.com/inward/record.uri?partnerID=HzOxMe3b&scp=85203319971&origin=inward	Purpose: The purpose of this study was to develop a deep learning algorithm for detecting and quantifying incomplete retinal pigment epithelium and outer retinal atrophy (iRORA) and complete retinal pigment epithelium and outer retinal atrophy (cRORA) in optical coherence tomography (OCT) that generalizes well to data from different devices and to validate in an intermediate age-related macular d…	10.1167/tvst.13.9.11	0
2-s2.0-85203255177	Laceration assessment: advanced segmentation and classification framework for retinal disease categorization in optical coherence tomography images	Mani P.	Journal of the Optical Society of America A: Optics and Image Science, and Vision	41	9	1786-1793	1	9	2024	https://www.scopus.com/inward/record.uri?partnerID=HzOxMe3b&scp=85203255177&origin=inward	Disorders affecting the retina pose a considerable risk to human vision, with an array of factors including aging, diabetes, hypertension, obesity, ocular trauma, and tobacco use exacerbating this issue in contemporary times. Optical coherence tomography (OCT) is a rapidly developing imaging modality that is capable of identifying early signs of vascular, ocular, and central nervous system abnorm…	10.1364/JOSAA.526142	0
2-s2.0-85203202289	Pretraining of 3D image segmentation models for retinal OCT using denoising-based self-supervised learning	Rivail A.	Biomedical Optics Express	15	9	5025-5040	1	9	2024	https://www.scopus.com/inward/record.uri?partnerID=HzOxMe3b&scp=85203202289&origin=inward	Deep learning algorithms have allowed the automation of segmentation for many biomarkers in retinal OCTs, enabling comprehensive clinical research and precise patient monitoring. These segmentation algorithms predominantly rely on supervised training and specialised segmentation networks, such as U-Nets. However, they require segmentation annotations, which are challenging to collect and require …	10.1364/BOE.524603	0
2-s2.0-85203152138	HDB-Net: hierarchical dual-branch network for retinal layer segmentation in diseased OCT images	Chen Y.	Biomedical Optics Express	15	9	5359-5383	1	9	2024	https://www.scopus.com/inward/record.uri?partnerID=HzOxMe3b&scp=85203152138&origin=inward	Optical coherence tomography (OCT) retinal layer segmentation is a critical procedure of the modern ophthalmic process, which can be used for diagnosis and treatment of diseases such as diabetic macular edema (DME) and multiple sclerosis (MS). Due to the difficulties of low OCT image quality, highly similar retinal interlayer morphology, and the uncertain presence, shape and size of lesions, the …	10.1364/BOE.530469	0
2-s2.0-85203110474	Prediction of Post-Treatment Visual Acuity in Age-Related Macular Degeneration Patients With an Interpretable Machine Learning Method	Kim N.	Translational Vision Science and Technology	13	9		1	9	2024	https://www.scopus.com/inward/record.uri?partnerID=HzOxMe3b&scp=85203110474&origin=inward	Purpose: We evaluated the features predicting visual acuity (VA) after one year in neovascular age-related macular degeneration (nAMD) patients. Methods: A total of 527 eyes of 506 patients were included. Machine learning (ML) models were trained to predict VA deterioration beyond a logarithm of the minimum angle of resolution of 1.0 after 1 year based on the sequential addition of multimodal dat…	10.1167/tvst.13.9.3	0
2-s2.0-85203109159	High-resolution in vivo 4D-OCT fish-eye imaging using 3D-UNet with multi-level residue decoder	Zuo R.	Biomedical Optics Express	15	9	5533-5546	1	9	2024	https://www.scopus.com/inward/record.uri?partnerID=HzOxMe3b&scp=85203109159&origin=inward	Optical coherence tomography (OCT) allows high-resolution volumetric imaging of biological tissues in vivo. However, 3D-image acquisition often suffers from motion artifacts due to slow frame rates and involuntary and physiological movements of living tissue. To solve these issues, we implement a real-time 4D-OCT system capable of reconstructing near-distortion-free volumetric images based on a d…	10.1364/BOE.532258	0
2-s2.0-85203054556	Ex vivo human teeth imaging with various photoacoustic imaging systems	Periyasamy V.	Biomedical Optics Express	15	9	5479-5490	1	9	2024	https://www.scopus.com/inward/record.uri?partnerID=HzOxMe3b&scp=85203054556&origin=inward	Dental caries cause pain and if not diagnosed, it may lead to the loss of teeth in extreme cases. Dental X-ray imaging is the gold standard for caries detection; however, it cannot detect hidden caries. In addition, the ionizing nature of X-ray radiation is another concern. Hence, other alternate imaging modalities like photoacoustic (PA) imaging are being explored for dental imaging. Here, we de…	10.1364/BOE.531436	1
2-s2.0-85202984456	Retinal microvasculature assessment: useful to refine cardiovascular risk	Mayor M.	European Heart Journal	45	33	3086-3088	1	9	2024	https://www.scopus.com/inward/record.uri?partnerID=HzOxMe3b&scp=85202984456&origin=inward		10.1093/eurheartj/ehae422	1
2-s2.0-85202906709	Artificial Intelligence in Anterior Chamber Evaluation: A Systematic Review and Meta-Analysis	Olyntho M.A.C.	Journal of Glaucoma	33	9	658-664	1	9	2024	https://www.scopus.com/inward/record.uri?partnerID=HzOxMe3b&scp=85202906709&origin=inward	Pr√©cis: In this meta-analysis of 6 studies and 5269 patients, deep learning algorithms applied to AS-OCT demonstrated excellent diagnostic performance for closed angle compared with gonioscopy, with a pooled sensitivity and specificity of 94% and 93.6%, respectively. Purpose: This study aimed to review the literature and compare the accuracy of deep learning algorithms (DLA) applied to anterior …	10.1097/IJG.0000000000002428	0
2-s2.0-85202905808	Efficacy of Ab Interno Revision for Trabeculectomy Bleb Failure Using a Minimally Invasive Approach: A Prospective Study	Snehi S.	Journal of Glaucoma	33	9	696-702	1	9	2024	https://www.scopus.com/inward/record.uri?partnerID=HzOxMe3b&scp=85202905808&origin=inward	Pr√©cis: Ab interno bleb revision using the Grover and Fellman spatula offers potential benefits in improved intraocular pressure control and spares the conjunctiva for enhanced bleb management. Purpose: This study aimed to evaluate the safety and effectiveness of Ab-Interno Bleb Revision (AIBR) for treating failed trabeculectomy blebs. Methods: This noncomparative case series enrolled glaucoma p…	10.1097/IJG.0000000000002418	0
2-s2.0-85202837451	Comparison of facial skin ageing in healthy Asian and Caucasian females quantified by in vivo line-field confocal optical coherence tomography 3D imaging	Ali A.	Skin Research and Technology	30	9		1	9	2024	https://www.scopus.com/inward/record.uri?partnerID=HzOxMe3b&scp=85202837451&origin=inward	Background: Quantitative biomarkers of facial skin aging were investigated in 109 healthy Asian female volunteers, aged 20 to 70 years. Materials and Methods: In vivo 3D Line-field Confocal Optical Coherence Tomography (LC-OCT) imaging, enhanced by Artificial Intelligence (AI)-based quantification algorithms, was utilized to compute various metrics, including stratum corneum thickness (SC), viabl…	10.1111/srt.13643	2
2-s2.0-85202043982	Synthetic CT for gamma knife radiosurgery dose calculation: A feasibility study	Li F.	Physica Medica	125			1	9	2024	https://www.scopus.com/inward/record.uri?partnerID=HzOxMe3b&scp=85202043982&origin=inward	Purpose: To determine if MRI-based synthetic CTs (sCT), generated with no predefined pulse sequence, can be used for inhomogeneity correction in routine gamma knife radiosurgery (GKRS) treatment planning dose calculation. Methods: Two sets of sCTs were generated from T1post and T2 images using cycleGAN. Twenty-eight patients (18 training, 10 validation) were retrospectively selected. The image qu…	10.1016/j.ejmp.2024.104504	0
2-s2.0-85201999031	ARTIFICIAL INTELLIGENCE-ENHANCED ANALYSIS OF RETINAL VASCULATURE IN AGE-RELATED MACULAR DEGENERATION	Huang R.S.	Retina	44	9	1478-1485	1	9	2024	https://www.scopus.com/inward/record.uri?partnerID=HzOxMe3b&scp=85201999031&origin=inward	Purpose: To investigate associations between quantitative vascular measurements derived from intravenous fluorescein angiography (IVFA) and baseline characteristics on optical coherence tomography (OCT) in neovascular age-related macular degeneration (nAMD) patients. Methods: The authors prospectively recruited patients with active choroidal neovascularization secondary to AMD over 50 years old, …	10.1097/IAE.0000000000004159	1
2-s2.0-85201927772	Emerging MRI and biofluid biomarkers in the diagnosis and prognosis of multiple sclerosis	Anderhalten L.	The Lancet Regional Health - Europe	44			1	9	2024	https://www.scopus.com/inward/record.uri?partnerID=HzOxMe3b&scp=85201927772&origin=inward		10.1016/j.lanepe.2024.101023	0
2-s2.0-85201777471	Diagnostic value of optical coherence tomography angiography in evaluating parameters of foveal avascular zone in early diabetic retinopathy	Zeng S.	International Eye Science	24	9	1471-1475	1	9	2024	https://www.scopus.com/inward/record.uri?partnerID=HzOxMe3b&scp=85201777471&origin=inward	AIM: To analyze the diagnostic value of optical coherence tomography angiography (OCTA) in evaluating the parameters of foveal avascular zone (FAZ) in early diabetic retinopathy (DR) . ‚Ä¢ METHODS: Retrospective study. A total of 209 cases (209 eyes) of type 2 diabetes mellitus (T2DM) with DR admitted to our hospital from June 2019 to December 2022 were selected as DR group. The DR group was divi…	10.3980/j.issn.1672-5123.2024.9.23	0
2-s2.0-85201472229	Risk of serious adverse events after primary shoulder replacement: development and external validation of a prediction model using linked national data from England and Denmark	Valsamis E.M.	The Lancet Rheumatology	6	9	e607-e614	1	9	2024	https://www.scopus.com/inward/record.uri?partnerID=HzOxMe3b&scp=85201472229&origin=inward	Background: Despite a rising rate of serious medical complications after shoulder replacement surgery, there are no prediction models in widespread use to guide surgeons in identifying patients at high risk and to provide patients with personalised risk estimates to support shared decision making. Our aim was to develop and externally validate a prediction model for serious adverse events within …	10.1016/S2665-9913(24)00149-8	1
2-s2.0-85200949837	Lupus review is misleading about risk of hydroxychloroquine retinal toxicity	Marmor M.F.	Survey of Ophthalmology	69	5	847	1	9	2024	https://www.scopus.com/inward/record.uri?partnerID=HzOxMe3b&scp=85200949837&origin=inward		10.1016/j.survophthal.2024.07.007	0
2-s2.0-85200676296	AI-based methods for detecting and classifying age-related macular degeneration: a comprehensive review	El-Den N.N.	Artificial Intelligence Review	57	9		1	9	2024	https://www.scopus.com/inward/record.uri?partnerID=HzOxMe3b&scp=85200676296&origin=inward	This paper explores the advancements and achievements of artificial intelligence (AI) in computer vision (CV), particularly in the context of diagnosing and grading age-related macular degeneration (AMD), one of the most common leading causes of blindness and low vision that impact millions of patients globally. Integrating AI in biomedical engineering and healthcare has significantly enhanced th…	10.1007/s10462-024-10883-3	1
2-s2.0-85200470192	Evaluating machine learning techniques for enhanced glaucoma screening through Pupillary Light Reflex analysis	Pinheiro H.M.	Array	23			1	9	2024	https://www.scopus.com/inward/record.uri?partnerID=HzOxMe3b&scp=85200470192&origin=inward	Glaucoma is a leading cause of irreversible visual field degradation, significantly impacting ocular health. Timely identification and diagnosis of this condition are critical to prevent vision loss. A range of diagnostic techniques is employed to achieve this, from traditional methods reliant on expert interpretation to modern, fully computerized diagnostic approaches. The integration of compute…	10.1016/j.array.2024.100359	0
2-s2.0-85200258582	Development of machine learning models for fractional flow reserve prediction in angiographically intermediate coronary lesions	Lombardi M.	Catheterization and Cardiovascular Interventions	104	3	472-482	1	9	2024	https://www.scopus.com/inward/record.uri?partnerID=HzOxMe3b&scp=85200258582&origin=inward	Background: Fractional flow reserve (FFR) represents the gold standard in guiding the decision to proceed or not with coronary revascularization of angiographically intermediate coronary lesion (AICL). Optical coherence tomography (OCT) allows to carefully characterize coronary plaque morphology and lumen dimensions. Objectives: We sought to develop machine learning (ML) models based on clinical,…	10.1002/ccd.31167	0
2-s2.0-85200105878	Preface ‚Äì Introduction to the Special Issue for Chinese-Russian Workshop on Biophotonics and Biomedical Optics	Yu T.	Journal of Innovative Optical Health Sciences	17	5		1	9	2024	https://www.scopus.com/inward/record.uri?partnerID=HzOxMe3b&scp=85200105878&origin=inward		10.1142/S1793545824020012	0
2-s2.0-85199970670	Assessment of Macular Hole Closure Speed Using Trans-tamponade OCT and 3-Dimensional Macular Hole Segmentation in the DISCOVER Study	Cakir Y.	Journal of VitreoRetinal Diseases	8	5	558-564	1	9	2024	https://www.scopus.com/inward/record.uri?partnerID=HzOxMe3b&scp=85199970670&origin=inward	Introduction: To explore opportunities for individualized postoperative positioning duration in macular hole (MH) surgery. Methods: This post hoc analysis comprised eyes that had full-thickness MH (FTMH) repair in the prospective DISCOVER intraoperative optical coherence tomography (OCT) study. Preoperative spectral-domain OCT (SD-OCT) and postoperative day 1 (POD1) trans-tamponade OCT were analy…	10.1177/24741264241263172	1
2-s2.0-85199422538	AI in Neuro-Ophthalmology: Current Practice and Future Opportunities	Kenney R.C.	Journal of Neuro-Ophthalmology	44	3	308-318	1	9	2024	https://www.scopus.com/inward/record.uri?partnerID=HzOxMe3b&scp=85199422538&origin=inward	Background:Neuro-ophthalmology frequently requires a complex and multi-faceted clinical assessment supported by sophisticated imaging techniques in order to assess disease status. The current approach to diagnosis requires substantial expertise and time. The emergence of AI has brought forth innovative solutions to streamline and enhance this diagnostic process, which is especially valuable given…	10.1097/WNO.0000000000002205	1
2-s2.0-85199216752	Artificial Intelligence for Mohs and Dermatologic Surgery: A Systematic Review and Meta-Analysis	Mirza F.N.	Dermatologic Surgery	50	9	799-806	1	9	2024	https://www.scopus.com/inward/record.uri?partnerID=HzOxMe3b&scp=85199216752&origin=inward	BACKGROUND Over the past decade, several studies have shown that potential of artificial intelligence (AI) in dermatology. However, there has yet to be a systematic review evaluating the usage of AI specifically within the field of Mohs micrographic surgery (MMS). OBJECTIVE In this review, we aimed to comprehensively evaluate the current state, efficacy, and future implications of AI when applied…	10.1097/DSS.0000000000004297	1
2-s2.0-85199185141	Generative artificial intelligence in ophthalmology: Correspondence	Daungsupawong H.	Survey of Ophthalmology	69	5	848	1	9	2024	https://www.scopus.com/inward/record.uri?partnerID=HzOxMe3b&scp=85199185141&origin=inward		10.1016/j.survophthal.2024.06.002	0
2-s2.0-85198640805	Correction to: ‚ÄúSelective BET inhibitor RVX-208 ameliorates periodontal inflammation and bone loss‚Äù, (J Clin Periodontol. 2023 Dec;50(12):1658‚Äì1669.10.1111/jcpe.13887)		Journal of Clinical Periodontology	51	9	1256	1	9	2024	https://www.scopus.com/inward/record.uri?partnerID=HzOxMe3b&scp=85198640805&origin=inward	Sun M, Clayton N, Alam S, Asmussen N, Wong A, Kim JH, Luong G, Mokhtari S, Pellei D, Carrico CK, Schwartz Z, Boyan BD, Giannobile WV, Sahingur SE, Lin Z. J Clin Periodontol. 2023 Dec;50(12):1658‚Äì1669. https://doi.org/10.1111/jcpe.13887. Epub 2023 Oct 19. In the above article, Figure 1D was not the correct graph. It should be replaced with the one below. (Figure presented.) In materials and meth…	10.1111/jcpe.14044	0
2-s2.0-85198621875	A hybrid model for the detection of retinal disorders using artificial intelligence techniques	Salaheldin A.M.	Biomedical Physics and Engineering Express	10	5		1	9	2024	https://www.scopus.com/inward/record.uri?partnerID=HzOxMe3b&scp=85198621875&origin=inward	The prevalence of vision impairment is increasing at an alarming rate. The goal of the study was to create an automated method that uses optical coherence tomography (OCT) to classify retinal disorders into four categories: choroidal neovascularization, diabetic macular edema, drusen, and normal cases. This study proposed a new framework that combines machine learning and deep learning-based tech…	10.1088/2057-1976/ad5db2	0
2-s2.0-85198369444	Role of artificial intelligence, machine learning and deep learning models in corneal disorders ‚Äì A narrative review	Gurnani B.	Journal Francais d'Ophtalmologie	47	7		1	9	2024	https://www.scopus.com/inward/record.uri?partnerID=HzOxMe3b&scp=85198369444&origin=inward	In the last decade, artificial intelligence (AI) has significantly impacted ophthalmology, particularly in managing corneal diseases, a major reversible cause of blindness. This review explores AI's transformative role in the corneal subspecialty, which has adopted advanced technology for superior clinical judgment, early diagnosis, and personalized therapy. While AI's role in anterior segment di…	10.1016/j.jfo.2024.104242	0
2-s2.0-85198197265	Reconstructing Cancellous Bone From Down-Sampled Optical-Resolution Photoacoustic Microscopy Images With Deep Learning	Wang J.	Ultrasound in Medicine and Biology	50	9	1459-1471	1	9	2024	https://www.scopus.com/inward/record.uri?partnerID=HzOxMe3b&scp=85198197265&origin=inward	Objective: Bone diseases deteriorate the microstructure of bone tissue. Optical-resolution photoacoustic microscopy (OR-PAM) enables high spatial resolution of imaging bone tissues. However, the spatiotemporal trade-off limits the application of OR-PAM. The purpose of this study was to improve the quality of OR-PAM images without sacrificing temporal resolution. Methods: In this study, we propose…	10.1016/j.ultrasmedbio.2024.05.027	1
2-s2.0-85198049852	Advanced OCTA imaging segmentation: Unsupervised, non-linear retinal vessel detection using modified self-organizing maps and joint MGRF modeling	Alksas A.	Computer Methods and Programs in Biomedicine	254			1	9	2024	https://www.scopus.com/inward/record.uri?partnerID=HzOxMe3b&scp=85198049852&origin=inward	Background and Objective: This paper proposes a fully automated and unsupervised stochastic segmentation approach using two-level joint Markov-Gibbs Random Field (MGRF) to detect the vascular system from retinal Optical Coherence Tomography Angiography (OCTA) images, which is a critical step in developing Computer-Aided Diagnosis (CAD) systems for detecting retinal diseases. Methods: Using a new …	10.1016/j.cmpb.2024.108309	1
2-s2.0-85197227436	Deep learning classification of ex vivo human colon tissues using spectroscopic optical coherence tomography	Kendall W.Y.	Journal of Biophotonics	17	9		1	9	2024	https://www.scopus.com/inward/record.uri?partnerID=HzOxMe3b&scp=85197227436&origin=inward	Screening for colorectal cancer (CRC) with colonoscopy has improved patient outcomes; however, it remains the third leading cause of cancer-related mortality, novel strategies to improve screening are needed. Here, we propose an optical biopsy technique based on spectroscopic optical coherence tomography (OCT). Depth resolved OCT images are analyzed as a function of wavelength to measure optical …	10.1002/jbio.202400082	1
2-s2.0-85196971902	Fully automated quantitative coronary angiography versus optical coherence tomography guidance for coronary stent implantation (FLASH): Study protocol for a randomized controlled noninferiority trial	Kim Y.	American Heart Journal	275		86-95	1	9	2024	https://www.scopus.com/inward/record.uri?partnerID=HzOxMe3b&scp=85196971902&origin=inward	Background: Artificial intelligence-based quantitative coronary angiography (AI-QCA) has been developed to provide a more objective and reproducible data about the severity of coronary artery stenosis and the dimensions of the vessel for intervention in real-time, overcoming the limitations of significant inter- and intraobserver variability, and time-consuming nature of on-site QCA, without requ…	10.1016/j.ahj.2024.05.004	1
2-s2.0-85195854170	Advancing Psoriasis Care through Artificial Intelligence: A Comprehensive Review	Smith P.	Current Dermatology Reports	13	3	141-147	1	9	2024	https://www.scopus.com/inward/record.uri?partnerID=HzOxMe3b&scp=85195854170&origin=inward	Purpose of Review: Machine learning (ML), a subset of artificial intelligence (AI), has been vital in advancing tasks such as image classification and speech recognition. Its integration into clinical medicine, particularly dermatology, offers a significant leap in healthcare delivery. Recent Findings: This review examines the impact of ML on psoriasis‚Äîa condition heavily reliant on visual asse…	10.1007/s13671-024-00434-y	2
2-s2.0-85195381299	Artificial intelligence in retinal screening using OCT images: A review of the last decade (2013‚Äì2023)	Akpinar M.H.	Computer Methods and Programs in Biomedicine	254			1	9	2024	https://www.scopus.com/inward/record.uri?partnerID=HzOxMe3b&scp=85195381299&origin=inward	Background and objectives: Optical coherence tomography (OCT) has ushered in a transformative era in the domain of ophthalmology, offering non-invasive imaging with high resolution for ocular disease detection. OCT, which is frequently used in diagnosing fundamental ocular pathologies, such as glaucoma and age-related macular degeneration (AMD), plays an important role in the widespread adoption …	10.1016/j.cmpb.2024.108253	8
2-s2.0-85195191124	Formulation and evaluation of ivermectin-loaded dissolving microarray patches for rosacea disease	Anjani Q.K.	Journal of Pharmaceutical Investigation	54	5	683-698	1	9	2024	https://www.scopus.com/inward/record.uri?partnerID=HzOxMe3b&scp=85195191124&origin=inward	Purpose: This investigation aims to develop and characterise dissolving microarray patches (MAPs) loaded with ivermectin (IVM) for rosacea therapy. Methods: Tween	10.1007/s40005-024-00682-x	1
2-s2.0-85194537567	Deep-Learning-Based Group Pointwise Spatial Mapping of Structure to Function in Glaucoma	Chen Z.	Ophthalmology Science	4	5		1	9	2024	https://www.scopus.com/inward/record.uri?partnerID=HzOxMe3b&scp=85194537567&origin=inward	Purpose: To establish generalizable pointwise spatial relationship between structure and function through occlusion analysis of a deep-learning (DL) model for predicting the visual field (VF) sensitivities from 3-dimensional (3D) OCT scan. Design: Retrospective cross-sectional study. Participants: A total of 2151 eyes from 1129 patients. Methods: A DL model was trained to predict 52 VF sensitivit…	10.1016/j.xops.2024.100523	3
2-s2.0-85193907161	Unusual presentation of ocular surface squamous neoplasia in a young healthy patient: A case report	Knutsson K.A.	European Journal of Ophthalmology	34	5	NP13-NP15	1	9	2024	https://www.scopus.com/inward/record.uri?partnerID=HzOxMe3b&scp=85193907161&origin=inward	Purpose: To report an unusual case of ocular surface squamous neoplasia (OSSN) associated with human papilloma virus (HPV)-16 infection with an atypical morphology in a young otherwise healthy patient. Case description: A 17 year-old healthy male was referred to our department for evaluation of a corneal infiltrate with anterior stromal neovascularization in the right eye. One year before, the pa…	10.1177/11206721241256150	0
2-s2.0-85192140285	Illusion of revascularization: does anyone achieve optimal revascularization during percutaneous coronary intervention?	Fezzi S.	Nature Reviews Cardiology	21	9	652-662	1	9	2024	https://www.scopus.com/inward/record.uri?partnerID=HzOxMe3b&scp=85192140285&origin=inward	This Perspective article is a form of ‚Äòpastiche‚Äô, inspired by the 1993 review by Lincoff and Topol entitled ‚ÄòIllusion of reperfusion‚Äô, and explores how their concept continues to apply to percutaneous revascularization in patients with coronary artery disease and ischaemia. Just as Lincoff and Topol argued that reperfusion of acute myocardial infarction was facing unresolved obstacles tha…	10.1038/s41569-024-01014-0	8
2-s2.0-85191971749	Ensemble learning for retinal disease recognition under limited resources	Wang J.	Medical and Biological Engineering and Computing	62	9	2839-2852	1	9	2024	https://www.scopus.com/inward/record.uri?partnerID=HzOxMe3b&scp=85191971749&origin=inward	Abstract: Retinal optical coherence tomography (OCT) images provide crucial insights into the health of the posterior ocular segment. Therefore, the advancement of automated image analysis methods is imperative to equip clinicians and researchers with quantitative data, thereby facilitating informed decision-making. The application of deep learning (DL)-based approaches has gained extensive tract…	10.1007/s11517-024-03101-3	0
2-s2.0-85191714022	Recognition of diabetic retinopathy and macular edema using deep learning	Jeribi F.	Medical and Biological Engineering and Computing	62	9	2687-2701	1	9	2024	https://www.scopus.com/inward/record.uri?partnerID=HzOxMe3b&scp=85191714022&origin=inward	Diabetic retinopathy (DR) and diabetic macular edema (DME) are both serious eye conditions associated with diabetes and if left untreated, and they can lead to permanent blindness. Traditional methods for screening these conditions rely on manual image analysis by experts, which can be time-consuming and costly due to the scarcity of such experts. To overcome the aforementioned challenges, we pre…	10.1007/s11517-024-03105-z	1
2-s2.0-85191351579	Clinical and genetic studies for a cohort of patients with Leber congenital amaurosis	Zhou Y.	Graefe's Archive for Clinical and Experimental Ophthalmology	262	9	3029-3038	1	9	2024	https://www.scopus.com/inward/record.uri?partnerID=HzOxMe3b&scp=85191351579&origin=inward	Purpose: Leber congenital amaurosis (LCA) is a group of early-onset retinal degenerative disorders, resulting in blindness in children. This study aimed to describe the clinical and genetic characteristics of a cohort of patients with LCA and to investigate the retinal vascular characteristics in LCA patients. Methods: Fifty-two children with LCA were included in the study. All patients underwent…	10.1007/s00417-024-06450-9	0
2-s2.0-85191193648	Eye of the future: Unlocking the potential utilization of hydrogels in intraocular lenses	Wu H.	Bioengineering and Translational Medicine	9	5		1	9	2024	https://www.scopus.com/inward/record.uri?partnerID=HzOxMe3b&scp=85191193648&origin=inward	Hydrogels are distinguished by their exceptional ability to absorb and retain large volumes of water within their complex three-dimensional polymer networks, which is advantageous for the development of intraocular lenses (IOLs). Their innate hydrophilicity offers an optimal substrate for the fabrication of IOLs that simulate the natural lens' accommodation, thereby reducing irritation and facili…	10.1002/btm2.10664	3
2-s2.0-85191175823	Fully automated planning for anatomical fetal brain MRI on 0.55T	Neves Silva S.	Magnetic Resonance in Medicine	92	3	1263-1276	1	9	2024	https://www.scopus.com/inward/record.uri?partnerID=HzOxMe3b&scp=85191175823&origin=inward	Purpose: Widening the availability of fetal MRI with fully automatic real-time planning of radiological brain planes on 0.55T MRI. Methods: Deep learning-based detection of key brain landmarks on a whole-uterus echo planar imaging scan enables the subsequent fully automatic planning of the radiological single-shot Turbo Spin Echo acquisitions. The landmark detection pipeline was trained on over 1…	10.1002/mrm.30122	0
2-s2.0-85191146779	Comparison of B-Scan ultrasonography, ultra-widefield fundus imaging, and indirect ophthalmoscopy in detecting retinal breaks in cataractous eyes	Miao A.	Eye (Basingstoke)	38	13	2619-2624	1	9	2024	https://www.scopus.com/inward/record.uri?partnerID=HzOxMe3b&scp=85191146779&origin=inward	Background/objectives: To evaluate the diagnostic performance of B-scan kinetic ultrasonography (USG), standard ultra-widefield (UWF) imaging, and indirect ophthalmoscopy (IDO) in retinal break detection in cataractous eyes. Subjects/methods: We consecutively enrolled 126 cataract patients (including 246 eyes) with no comorbidities that could decrease best corrected visual acuity (BCVA). Three in…	10.1038/s41433-024-03093-2	0
2-s2.0-85191092200	Corneal thermal burn injuries during long-duration spaceflight: mechanisms, evaluation, and management	Suh A.	Eye (Basingstoke)	38	13	2488-2490	1	9	2024	https://www.scopus.com/inward/record.uri?partnerID=HzOxMe3b&scp=85191092200&origin=inward		10.1038/s41433-024-03072-7	0
2-s2.0-85190887271	Mirrored X-Net: Joint classification and contrastive learning for weakly supervised GA segmentation in SD-OCT	Ji Z.	Pattern Recognition	153			1	9	2024	https://www.scopus.com/inward/record.uri?partnerID=HzOxMe3b&scp=85190887271&origin=inward	Deep learning achieves impressive performance in medical image segmentation, but the training phase requires a large amount of annotated data with precise clinical definitions. Weakly supervised lesion segmentation aims to produce pixel-level masks by learning discriminatory information from weak annotations. In this paper, Mirrored X-Net, a novel segmentation model only supervised by image-level…	10.1016/j.patcog.2024.110507	0
2-s2.0-85190390805	Short-term outcomes of intravitreal faricimab for refractory neovascular age-related macular degeneration	Aljundi W.	Graefe's Archive for Clinical and Experimental Ophthalmology	262	9	2867-2874	1	9	2024	https://www.scopus.com/inward/record.uri?partnerID=HzOxMe3b&scp=85190390805&origin=inward	Purpose: To assess the short-term outcomes of intravitreal faricimab (IVF) for previously treated refractory neovascular age-related macular degeneration (nAMD) in a real-world setting. Methods: A retrospective monocentric study including 44 eyes treated with an upload of 4 √ó monthly intravitreal injections (IVI) of faricimab 6 mg/0.05 mL and followed for 4 weeks after last IVI (16 W). Patients …	10.1007/s00417-024-06485-y	2
2-s2.0-85189888426	Uncovering atherosclerotic cardiovascular disease by PET imaging	Maier A.	Nature Reviews Cardiology	21	9	632-651	1	9	2024	https://www.scopus.com/inward/record.uri?partnerID=HzOxMe3b&scp=85189888426&origin=inward	Assessing atherosclerosis severity is essential for precise patient stratification. Specifically, there is a need to identify patients with residual inflammation because these patients remain at high risk of cardiovascular events despite optimal management of cardiovascular risk factors. Molecular imaging techniques, such as PET, can have an essential role in this context. PET imaging can indicat…	10.1038/s41569-024-01009-x	3
2-s2.0-85186578534	Modern acceleration in musculoskeletal MRI: applications, implications, and challenges	Vosshenrich J.	Skeletal Radiology	53	9	1799-1813	1	9	2024	https://www.scopus.com/inward/record.uri?partnerID=HzOxMe3b&scp=85186578534&origin=inward	Magnetic resonance imaging (MRI) is crucial for accurately diagnosing a wide spectrum of musculoskeletal conditions due to its superior soft tissue contrast resolution. However, the long acquisition times of traditional two-dimensional (2D) and three-dimensional (3D) fast and turbo spin-echo (TSE) pulse sequences can limit patient access and comfort. Recent technical advancements have introduced …	10.1007/s00256-024-04634-2	4
2-s2.0-85185538368	AMSC-Net: Anatomy and multi-label semantic consistency network for semi-supervised fluid segmentation in retinal OCT	Wang Y.	Expert Systems with Applications	249			1	9	2024	https://www.scopus.com/inward/record.uri?partnerID=HzOxMe3b&scp=85185538368&origin=inward	Automated segmentation of pathological fluid regions is crucial for digital diagnosis and individualized therapy under optical coherence tomography (OCT) images. Nonetheless, methods that rely on enormous annotations impede their clinical applications, as pixel-wise fine-grained labels are extraordinarily costly and require the expertise of ophthalmology. Though there exist works based on consist…	10.1016/j.eswa.2024.123496	2
2-s2.0-85180478942	Attention-based multi-scale feature fusion network for myopia grading using optical coherence tomography images	Huang G.	Visual Computer	40	9	6627-6638	1	9	2024	https://www.scopus.com/inward/record.uri?partnerID=HzOxMe3b&scp=85180478942&origin=inward	Myopia is a serious threat to eye health and can even cause blindness. It is important to grade myopia and carry out targeted intervention. Nowadays, various studies using deep learning models based on optical coherence tomography (OCT) images to screen for high myopia. However, since regions of interest (ROIs) of pre-myopia and low myopia on OCT images are relatively small, it is rather difficul…	10.1007/s00371-023-03189-y	0
2-s2.0-85153602773	The short-term influences of paediatric smartphone use on the eye	Cavdar E.	British Journal of Visual Impairment	42	3	705-718	1	9	2024	https://www.scopus.com/inward/record.uri?partnerID=HzOxMe3b&scp=85153602773&origin=inward	The aim of this study is to comprehensively evaluate the effect of smartphone use on the eye. Twenty-two children, aged 8-16 years, participated in this study. A self-administered questionnaire about smartphone usage time, outdoor activities, and sleep time to obtain dry eye was applied to the child and parents. An ocular surface disease index (OSDI), tear break-up time (TBUT), blink time, autore…	10.1177/02646196231165615	0
2-s2.0-85204672569	Blue Dye-Assisted Intraoperative Optical Coherence Tomography for Macular Surgery	Pellegrini M.	Ophthalmologica	247	2025-06-05	341-344	27	8	2024	https://www.scopus.com/inward/record.uri?partnerID=HzOxMe3b&scp=85204672569&origin=inward	Introduction: The purpose of this study was to evaluate whether vital blue dyes could enhance the contrast of intraoperative optical coherence tomography (OCT) during macular surgery. Methods: Consecutive patients undergoing elective pars plana vitrectomy for vitreomacular interface disorders were enrolled. Intraoperative OCT was performed with the Artevo 800 microscope (Carl Zeiss Meditec AG, Je…	10.1159/000541056	0
2-s2.0-85202896324	Self-supervised contrastive learning improves machine learning discrimination of full thickness macular holes from epiretinal membranes in retinal OCT scans	Wheeler T.W.	PLOS Digital Health	3	8		26	8	2024	https://www.scopus.com/inward/record.uri?partnerID=HzOxMe3b&scp=85202896324&origin=inward	There is a growing interest in using computer-assisted models for the detection of macular conditions using optical coherence tomography (OCT) data. As the quantity of clinical scan data of specific conditions is limited, these models are typically developed by fine-tuning a generalized network to classify specific macular conditions of interest. Full thickness macular holes (FTMH) present a cond…	10.1371/journal.pdig.0000411	0
2-s2.0-85202685259	Rapid, autonomous and ultra-large-area detection of latent fingerprints using object-driven optical coherence tomography	He B.	Optics Express	32	18	31090-31106	26	8	2024	https://www.scopus.com/inward/record.uri?partnerID=HzOxMe3b&scp=85202685259&origin=inward	The detection of latent fingerprints plays a crucial role in criminal investigations and biometrics. However, conventional techniques are limited by their lack of depth-resolved imaging, extensive area coverage, and autonomous fingerprint detection capabilities. This study introduces an object-driven optical coherence tomography (OD-OCT) to achieve rapid, autonomous and ultra-large-area detection…	10.1364/OE.533554	1
2-s2.0-85202003985	Comparative Analysis of Macular and Optic Disc Perfusion Pre and Post Silicone Oil Removal: A Machine Learning Approach	Feretzakis G.	Studies in Health Technology and Informatics	316		863-867	22	8	2024	https://www.scopus.com/inward/record.uri?partnerID=HzOxMe3b&scp=85202003985&origin=inward	In the realm of ophthalmic surgeries, silicone oil is often utilized as a tamponade agent for repairing retinal detachments, but it necessitates subsequent removal. This study harnesses the power of machine learning to analyze the macular and optic disc perfusion changes pre and post-silicone oil removal, using Optical Coherence Tomography Angiography (OCTA) data. Building upon the foundational w…	10.3233/SHTI240548	0
2-s2.0-85186931401	Automated identification of fleck lesions in Stargardt disease using deep learning enhances lesion detection sensitivity and enables morphometric analysis of flecks	Sabharwal J.	British Journal of Ophthalmology	108	9	1226-1233	22	8	2024	https://www.scopus.com/inward/record.uri?partnerID=HzOxMe3b&scp=85186931401&origin=inward	Purpose To classify fleck lesions and assess artificial intelligence (AI) in identifying flecks in Stargardt disease (STGD). Methods A retrospective study of 170 eyes from 85 consecutive patients with confirmed STGD. Fundus autofluorescence images were extracted, and flecks were manually outlined. A deep learning model was trained, and a hold-out testing subset was used to compare with manually i…	10.1136/bjo-2023-323592	1
2-s2.0-85205902727	Research progress on the clinical diagnosis of secondary vertical root fractures	Xu H.	Journal of Prevention and Treatment for Stomatological Diseases	32	8	646-652	20	8	2024	https://www.scopus.com/inward/record.uri?partnerID=HzOxMe3b&scp=85205902727&origin=inward	Vertical root fracture is a type of longitudinal crack originating from the roots of teeth that can occur in vi ‚ÅÉ tal teeth and teeth after root canal treatment. It is a hard tissue disease of teeth with a complex etiology and poor progno‚ÅÉ sis. The vertical root fracture that occurs in teeth after pulp treatment is called secondary vertical root fracture (SVRF). A comprehensive judgment shoul…	10.12016/j.issn.2096-1456.2024.08.011	0
2-s2.0-85201438544	A fusion of deep neural networks and game theory for retinal disease diagnosis with OCT images	Priyan S.V.	Journal of X-Ray Science and Technology	32	4	1011-1039	16	8	2024	https://www.scopus.com/inward/record.uri?partnerID=HzOxMe3b&scp=85201438544&origin=inward	Retinal disorders pose a serious threat to world healthcare because they frequently result in visual loss or impairment. For retinal disorders to be diagnosed precisely, treated individually, and detected early, deep learning is a necessary subset of artificial intelligence. This paper provides a complete approach to improve the accuracy and reliability of retinal disease identification using ima…	10.3233/XST-240027	0
2-s2.0-85201055661	Fully automated OCT-based tissue screening system	Pi S.	Optics Letters	49	16	4481-4484	15	8	2024	https://www.scopus.com/inward/record.uri?partnerID=HzOxMe3b&scp=85201055661&origin=inward	This study introduces an innovative optical coherence tomography (OCT) imaging system dedicated to high-throughput screening applications using ex vivo tissue culture. Leveraging OCT‚Äôs non-invasive, high-resolution capabilities, the system is equipped with a custom-designed motorized platform and tissue detection ability for automated, successive imaging across samples. Transformer-based deep-l…	10.1364/OL.530281	0
2-s2.0-85199781444	Automated classification of angle-closure mechanisms based on anterior segment optical coherence tomography images via deep learning	Zhang Y.	Heliyon	10	15		15	8	2024	https://www.scopus.com/inward/record.uri?partnerID=HzOxMe3b&scp=85199781444&origin=inward	Purpose: To develop and validate deep learning algorithms that can identify and classify angle-closure (AC) mechanisms using anterior segment optical coherence tomography (AS-OCT) images. Methods: This cross-sectional study included participants of the Handan Eye Study aged ‚â•35 years with AC detected via gonioscopy or on the AS-OCT images. These images were classified by human experts into the …	10.1016/j.heliyon.2024.e35236	0
2-s2.0-85193983149	A simple angio-based coronary flow assessment of culprit vessels in primary percutaneous coronary intervention is associated with long-term prognosis after ST-segment-elevation myocardial infarction	Chen G.	International Journal of Cardiology	409			15	8	2024	https://www.scopus.com/inward/record.uri?partnerID=HzOxMe3b&scp=85193983149&origin=inward	Background: Despite prompt reperfusion, the risk of adverse clinical outcomes following ST-segment-elevation myocardial infarction (STEMI) remains pronounced, owing partly to suboptimal reperfusion. However, coronary functional evaluation is seldom feasible during primary percutaneous coronary intervention (PPCI). We aimed to examine the clinical implication of a simple coronary assessment based …	10.1016/j.ijcard.2024.132199	0
2-s2.0-85192937677	Thin-cap fibroatheroma: the trigger of acute coronary syndromes. Pathophysiological and prognostic importance of in-vivo detection.	Fracassi F.	International Journal of Cardiology	409			15	8	2024	https://www.scopus.com/inward/record.uri?partnerID=HzOxMe3b&scp=85192937677&origin=inward		10.1016/j.ijcard.2024.132157	0
2-s2.0-85199212769	Bifurcation detection in intravascular optical coherence tomography using vision transformer based deep learning	Zhu R.	Physics in Medicine and Biology	69	15		7	8	2024	https://www.scopus.com/inward/record.uri?partnerID=HzOxMe3b&scp=85199212769&origin=inward	Objective. Bifurcation detection in intravascular optical coherence tomography (IVOCT) images plays a significant role in guiding optimal revascularization strategies for percutaneous coronary intervention (PCI). We propose a bifurcation detection method using vision transformer (ViT) based deep learning in IVOCT. Approach. Instead of relying on lumen segmentation, the proposed method identifies …	10.1088/1361-6560/ad611c	0
2-s2.0-85200876750	Beyond residual stenosis: morphofunctional assessment following primary PCI in acute coronary syndrome	Tu S.	EuroIntervention	20	15	e908-e909	5	8	2024	https://www.scopus.com/inward/record.uri?partnerID=HzOxMe3b&scp=85200876750&origin=inward		10.4244/EIJ-E-24-00037	0
2-s2.0-85205302765	Association between Type 1 Diabetes Mellitus in Offspring with Positive Parental History of Diabetes	Raza S.J.	Pakistan Armed Forces Medical Journal	74	4	1205-1209	1	8	2024	https://www.scopus.com/inward/record.uri?partnerID=HzOxMe3b&scp=85205302765&origin=inward	Objective: To measure the association between parental history of diabetes and the odds of an offspring having T1DM. Study Design: Case-control study. Place and Duration of Study: Specialized Pediatric Centers across Pakistan from Oct 2017 to Aug 2018. Methodology: The total number of enrolled participants was n= 375 (125 cases and 250 controls). Individuals aged ‚â• 2 years and ‚â§20 years with …	10.51253/pafmj.v74i4.8756	0
2-s2.0-85205220106	Efficacy of intravenous magnesium sulphate in attenuating hemodynamic response in hypertensive patients to laryngoscopy and endotracheal intubation	Hanif M.R.	Pakistan Armed Forces Medical Journal	74	4	1084-1087	1	8	2024	https://www.scopus.com/inward/record.uri?partnerID=HzOxMe3b&scp=85205220106&origin=inward	Objective: To determine the efficacy of intravenous Magnesium Sulphate in attenuating the hemodynamic response, Systolic Blood Pressure, in hypertensive patients undergoing laryngoscopy and endotracheal intubation compared with a Control Group. Study Design: Quasi-experimental study. Place and Duration of Study: Anesthesia Department, Pak Emirates Military Hospital, Rawalpindi Pakistan, from Apr …	10.51253/pafmj.v74i4.6328	0
2-s2.0-85204282260	Application of deep learning-based retinal imaging in management of Alzheimer's disease	Wu M.	Recent Advances in Ophthalmology	44	8	663-667	1	8	2024	https://www.scopus.com/inward/record.uri?partnerID=HzOxMe3b&scp=85204282260&origin=inward	Alzheimer's disease (AD) is an irreversible neurodegenerative disorder, making early screening and diagnosis pivotal for its effective treatment. The complexity of diagnosing AD, however, poses significant challenges for primary-level screening. As an extension of the central nervous system, the retina exhibits changes closely linked to AD, offering a new pathway for non-invasive early detection …	10.13389/j.cnki.rao.2024.0127	0
2-s2.0-85203042813	Comparison of Efficacy of Surgical Interventions (Balloon Tamponade versus B-lynch Suture) to Prevent Postpartum Hemorrhage in Patients with Placenta Previa ‚Äì a Randomized Controlled Trial	Nisar S.	Pakistan Armed Forces Medical Journal	74	4	1196-1199	1	8	2024	https://www.scopus.com/inward/record.uri?partnerID=HzOxMe3b&scp=85203042813&origin=inward	Objective: To compare mean blood loss by prophylactic balloon tamponade versus B-lynch suture in patients with placenta previa. Study Design: Randomized controlled trial (Clinicaltrials.gov: NCT05133167). Place and Duration of Study: Obstetrics and Gynecology Department, Combined Military Hospital, Jhelum Pakistan, from Apr to Oct 2021. Methodology: A total of 60 patients with placenta previa, ra…	10.51253/pafmj.v74i4.7750	0
2-s2.0-85202764643	High Prevalence of Artifacts in Optical Coherence Tomography With Adequate Signal Strength	Lin W.C.	Translational Vision Science and Technology	13	8		1	8	2024	https://www.scopus.com/inward/record.uri?partnerID=HzOxMe3b&scp=85202764643&origin=inward	Purpose: This study aims to investigate the prevalence of artifacts in optical coherence tomography (OCT) images with acceptable signal strength and evaluate the performance of supervised deep learning models in improving OCT image quality assessment. Methods: We conducted a retrospective study on 4555 OCT images from 546 patients, with each image having an acceptable signal strength (‚â•6). A co…	10.1167/tvst.13.8.43	0
2-s2.0-85202683427	Accuracy of Autonomous Artificial Intelligence-Based Diabetic Retinopathy Screening in Real-Life Clinical Practice	Riotto E.	Journal of Clinical Medicine	13	16		1	8	2024	https://www.scopus.com/inward/record.uri?partnerID=HzOxMe3b&scp=85202683427&origin=inward	Background: In diabetic retinopathy, early detection and intervention are crucial in preventing vision loss and improving patient outcomes. In the era of artificial intelligence (AI) and machine learning, new promising diagnostic tools have emerged. The IDX-DR machine (Digital Diagnostics, Coralville, IA, USA) represents a diagnostic tool that combines advanced imaging techniques, AI algorithms, …	10.3390/jcm13164776	1
2-s2.0-85202681137	Novel Method to Measure Volumes of Retinal Specific Entities	Lippera M.	Journal of Clinical Medicine	13	16		1	8	2024	https://www.scopus.com/inward/record.uri?partnerID=HzOxMe3b&scp=85202681137&origin=inward	Objectives: The aim of this study is to describe and validate an optical-coherence-tomography (OCT)-based method to easily calculate specific volumes, addressing the limitations of current OCT software in automating volumetric analysis for specific entities in retinal pathologies. Methods: After manually drawing the specific entity on linear OCT scans using the calliper function and automated mea…	10.3390/jcm13164620	0
2-s2.0-85202677605	Changes in Macular Pigment Optical Density after Intravitreal Faricimab in Neovascular Age-Related Macular Degeneration: A Pilot Study	Cennamo G.	Journal of Clinical Medicine	13	16		1	8	2024	https://www.scopus.com/inward/record.uri?partnerID=HzOxMe3b&scp=85202677605&origin=inward	Background: This study aimed to evaluate the effects of faricimab intravitreal injections in patients with exudative age macular degeneration (nAMD) after the loading dose using spectral domain optical coherence tomography (SD-OCT) and macular pigment optical density (MPOD). Methods: In this observational prospective study, we enlisted a total of 12 consecutive eyes of 12 patients (six females, s…	10.3390/jcm13164893	0
2-s2.0-85202657992	Preoperative OCT Characteristics Contributing to Prediction of Postoperative Visual Acuity in Eyes with Macular Hole	Mase Y.	Journal of Clinical Medicine	13	16		1	8	2024	https://www.scopus.com/inward/record.uri?partnerID=HzOxMe3b&scp=85202657992&origin=inward	Objectives: To develop a machine learning logistic regression algorithm that can classify patients with an idiopathic macular hole (IMH) into those with good or poor vison at 6 months after a vitrectomy. In addition, to determine its accuracy and the contribution of the preoperative OCT characteristics to the algorithm. Methods: This was a single-center, cohort study. The classifier was developed…	10.3390/jcm13164826	0
2-s2.0-85202581781	Measuring Geographic Atrophy Area Using Column-Based Machine Learning Software on Spectral-Domain Optical Coherence Tomography versus Fundus Auto Fluorescence	Shmueli O.	Bioengineering	11	8		1	8	2024	https://www.scopus.com/inward/record.uri?partnerID=HzOxMe3b&scp=85202581781&origin=inward	Background: The purpose of this study was to compare geographic atrophy (GA) area semi-automatic measurement using fundus autofluorescence (FAF) versus optical coherence tomography (OCT) annotation with the cRORA (complete retinal pigment epithelium and outer retinal atrophy) criteria. Methods: GA findings on FAF and OCT were semi-automatically annotated at a single time point in 36 pairs of FAF …	10.3390/bioengineering11080849	0
2-s2.0-85202565926	Generalized Framework for Liquid Neural Network upon Sequential and Non-Sequential Tasks	Karn P.K.	Mathematics	12	16		1	8	2024	https://www.scopus.com/inward/record.uri?partnerID=HzOxMe3b&scp=85202565926&origin=inward	This paper introduces a novel approach to neural networks: a Generalized Liquid Neural Network (GLNN) framework. This design excels at handling both sequential and non-sequential tasks. By leveraging the Runge Kutta DOPRI method, the GLNN enables dynamic simulation of complex systems across diverse fields. Our research demonstrates the framework‚Äôs capabilities through three key applications. In…	10.3390/math12162525	1
2-s2.0-85202506549	Bidirectional gated recurrent unit network model can generate future visual field with variable number of input elements	Lee J.	PLoS ONE	19	8		1	8	2024	https://www.scopus.com/inward/record.uri?partnerID=HzOxMe3b&scp=85202506549&origin=inward	Purpose This study aimed to predict future visual field tests using a bidirectional gated recurrent unit (Bi-GRU) and assess its performance based on the number of input visual field tests and the prediction time interval. Materials and methods This study included patients who underwent visual field tests at least four times at five university hospitals between June 2004 and April 2022. All data …	10.1371/journal.pone.0307498	0
2-s2.0-85202445741	Dense Convolutional Neural Network-Based Deep Learning Pipeline for Pre-Identification of Circular Leaf Spot Disease of Diospyros kaki Leaves Using Optical Coherence Tomography	Kalupahana D.	Sensors	24	16		1	8	2024	https://www.scopus.com/inward/record.uri?partnerID=HzOxMe3b&scp=85202445741&origin=inward	Circular leaf spot (CLS) disease poses a significant threat to persimmon cultivation, leading to substantial harvest reductions. Existing visual and destructive inspection methods suffer from subjectivity, limited accuracy, and considerable time consumption. This study presents an automated pre-identification method of the disease through a deep learning (DL) based pipeline integrated with optica…	10.3390/s24165398	1
2-s2.0-85202443420	Feature-Based Classification of Mild Cognitive Impairment and Alzheimer‚Äôs Disease Based on Optical Coherence Tomographic Angiographic Image	Visitsattapongse S.	Sensors	24	16		1	8	2024	https://www.scopus.com/inward/record.uri?partnerID=HzOxMe3b&scp=85202443420&origin=inward	Alzheimer‚Äôs disease is a type of neurodegenerative disorder that is characterized by the progressive degeneration of brain cells, leading to cognitive decline and memory loss. It is the most common cause of dementia and affects millions of people worldwide. While there is currently no cure for Alzheimer‚Äôs disease, early detection and treatment can help to slow the progression of symptoms and …	10.3390/s24165192	0
2-s2.0-85202439576	Identifying the direction of weld path deviations in laser deep penetration welding of hidden T-joints by means of OCT	Pordzik R.	Journal of Laser Applications	36	3		1	8	2024	https://www.scopus.com/inward/record.uri?partnerID=HzOxMe3b&scp=85202439576&origin=inward	In laser beam welding of hidden T-joints, the web sheet is completely covered by the face sheet, thus impeding the determination of the relative position between the laser beam and the web sheet. This circumstance usually raises high demands on the clamping accuracy, as an in-process correction of the beam path by means of optical reference measurements is difficult. Previous research has shown t…	10.2351/7.0001566	0
2-s2.0-85201998243	Longitudinal Changes in Choroidal Vascularity in Myopic and Non-Myopic Children	Ho E.	Translational Vision Science and Technology	13	8		1	8	2024	https://www.scopus.com/inward/record.uri?partnerID=HzOxMe3b&scp=85201998243&origin=inward	Purpose: The purpose of this study was to evaluate longitudinal changes in choroidal vascular characteristics in childhood, and their relationship with eye growth and refractive error. Methods: Analysis of high-resolution optical coherence tomography (OCT) scans, collected over an 18-month period as part of the Role of Outdoor Activity in Myopia (ROAM) study, was conducted in 101 children (41 myo…	10.1167/tvst.13.8.38	0
2-s2.0-85201742138	Extent and Topography of Subretinal Drusenoid Deposits Associate With Rod-Mediated Vision in Aging and AMD: ALSTAR2 Baseline	Goerdt L.	Investigative Ophthalmology and Visual Science	65	10		1	8	2024	https://www.scopus.com/inward/record.uri?partnerID=HzOxMe3b&scp=85201742138&origin=inward	PURPOSE. In AMD, rod-mediated dark adaptation (RMDA) at 5¬∞ eccentricity is slower in eyes with subretinal drusenoid deposits (SDDs) than in eyes without. Here we quantified SDD burden using supervised deep learning for comparison to vision and photoreceptor topography. METHODS. In persons ‚â•60 years from the Alabama Study on Early Age-Related Macular Degeneration 2, normal, early AMD, and inter…	10.1167/iovs.65.10.25	0
2-s2.0-85201490214	An automatic glaucoma grading method based on attention mechanism and EfficientNet-B3 network	Zhang X.	PLoS ONE	19	2025-08-08		1	8	2024	https://www.scopus.com/inward/record.uri?partnerID=HzOxMe3b&scp=85201490214&origin=inward	Glaucoma infection is rapidly spreading globally and the number of glaucoma patients is expected to exceed 110 million by 2040. Early identification and detection of glaucoma is particularly important as it can easily lead to irreversible vision damage or even blindness if not treated with intervention in the early stages. Deep learning has attracted much attention in the field of computer vision…	10.1371/journal.pone.0296229	1
2-s2.0-85201474667	Screening Strategies and Methodologies	Founti P.	Journal of Glaucoma	33		S15-S20	1	8	2024	https://www.scopus.com/inward/record.uri?partnerID=HzOxMe3b&scp=85201474667&origin=inward	Pr√©cis: While glaucoma is a leading cause of irreversible vision loss, it presents technical challenges in the design and implementation of screening. New technologies such as PRS and AI offer potential improvements in our ability to identify people at high risk of sight loss from glaucoma and may improve the viability of screening for this important disease. Purpose: To review the current evide…	10.1097/IJG.0000000000002426	1
2-s2.0-85201440366	Technology and Methodology in Glaucoma Case Detection	Pasquale L.R.	Journal of Glaucoma	33		S13-S14	1	8	2024	https://www.scopus.com/inward/record.uri?partnerID=HzOxMe3b&scp=85201440366&origin=inward	Even the most powerful handheld screening tool for glaucoma will not find cases cost-effectively because the disease prevalence is low. However, a tier 1 biomarker tool that enhances disease prevalence followed by the use of a screening tool could serve as a future glaucoma screening strategy.	10.1097/IJG.0000000000002424	0
2-s2.0-85201438682	Optical Coherence Tomography Versus Optic Disc Photo Assessment in Glaucoma Screening	Beniz L.A.F.	Journal of Glaucoma	33		S21-S25	1	8	2024	https://www.scopus.com/inward/record.uri?partnerID=HzOxMe3b&scp=85201438682&origin=inward	Pr√©cis: Optical coherence tomography (OCT) and optic disc photography present valuable but distinct capabilities for glaucoma screening. Objective: This review article examines the strengths and limitations of OCT and optic disc photography in glaucoma screening. Methods: A comprehensive literature review was conducted, focusing on the accuracy, feasibility, cost-effectiveness, and technological…	10.1097/IJG.0000000000002392	3
2-s2.0-85201438482	Novel Technologies in Artificial Intelligence and Telemedicine for Glaucoma Screening	Christopher M.	Journal of Glaucoma	33		S26-S32	1	8	2024	https://www.scopus.com/inward/record.uri?partnerID=HzOxMe3b&scp=85201438482&origin=inward	Purpose: To provide an overview of novel technologies in telemedicine and artificial intelligence (AI) approaches for cost-effective glaucoma screening. Methods/Results: A narrative review was performed by summarizing research results, recent developments in glaucoma detection and care, and considerations related to telemedicine and AI in glaucoma screening. Telemedicine and AI approaches provide…	10.1097/IJG.0000000000002367	3
2-s2.0-85201438262	Machine Teaching Allows for Rapid Development of Automated Systems for Retinal Lesion Detection From Small Image Datasets	Drakopoulos M.	Ophthalmic surgery, lasers &amp; imaging retina	55	8	475-478	1	8	2024	https://www.scopus.com/inward/record.uri?partnerID=HzOxMe3b&scp=85201438262&origin=inward	Machine teaching, a machine learning subfield, may allow for rapid development of artificial intelligence systems able to automatically identify emerging ocular biomarkers from small imaging datasets. We sought to use machine teaching to automatically identify retinal ischemic perivascular lesions (RIPLs) and subretinal drusenoid deposits (SDDs), two emerging ocular biomarkers of cardiovascular d…	10.3928/23258160-20240410-01	0
2-s2.0-85201437513	Barriers and Potential Solutions to Glaucoma Screening in the Developing World: A Review	Meethal N.S.K.	Journal of Glaucoma	33		S33-S38	1	8	2024	https://www.scopus.com/inward/record.uri?partnerID=HzOxMe3b&scp=85201437513&origin=inward	Purpose: Glaucoma is a leading public health concern globally and its detection and management are way more complex and challenging in the developing world. This review article discusses barriers to glaucoma screening in developing countries from the perspective of different key stakeholders and proposes solutions. Methods/Results: A literature search was carried out in the electronic catalogs of…	10.1097/IJG.0000000000002404	0
2-s2.0-85201436668	Glaucoma Screening in the Primary Care Setting: Practical and Innovative Approaches	Shukla A.G.	Journal of Glaucoma	33		S71-S74	1	8	2024	https://www.scopus.com/inward/record.uri?partnerID=HzOxMe3b&scp=85201436668&origin=inward		10.1097/IJG.0000000000002396	1
2-s2.0-85201253593	Differential Capillary and Large Vessel Analysis Improves OCTA Classification of Diabetic Retinopathy	Abtahi M.	Investigative Ophthalmology and Visual Science	65	10		1	8	2024	https://www.scopus.com/inward/record.uri?partnerID=HzOxMe3b&scp=85201253593&origin=inward	PURPOSE. This study aimed to investigate the impact of distinctive capillary‚Äìlarge vessel (CLV) analysis in optical coherence tomography angiography (OCTA) on the classification performance of diabetic retinopathy (DR). METHODS. This multicenter study analyzed 212 OCTA images from 146 patients, including 28 controls, 36 diabetic patients without DR (NoDR), 31 with mild non-proliferative DR (NPD…	10.1167/iovs.65.10.20	1
2-s2.0-85201253041	Erratum: SLO-Net: Enhancing Multiple Sclerosis Diagnosis Beyond Optical Coherence Tomography Using Infrared Reflectance Scanning Laser Ophthalmoscopy Images (Transl Vis Sci Technol., (2024) 13, 7, (13), 10.1167/tvst.13.7.13)		Translational Vision Science and Technology	13	8		1	8	2024	https://www.scopus.com/inward/record.uri?partnerID=HzOxMe3b&scp=85201253041&origin=inward	Erratum in: ‚ÄúSLO-Net: Enhancing Multiple Sclerosis Diagnosis Beyond Optical Coherence Tomography Using Infrared Reflectance Scanning Laser Ophthalmoscopy Images‚Äù by Roya Arian, Ali Aghababaei, Asieh Soltanipour, Zahra Khodabandeh, Sajed Rakhshani, Shwasa B. Iyer, Fereshteh Ashtari, Hossein Rabbani, and Raheleh Kafieh (Transl Vis Sci Technol. 2024;13(7):13), https://doi. org/10.1167/tvst.13.7.…	10.1167/tvst.13.8.26	0
2-s2.0-85201247091	Multimodal Retinal Imaging Classification for Parkinson‚Äôs Disease Using a Convolutional Neural Network	Richardson A.	Translational Vision Science and Technology	13	8		1	8	2024	https://www.scopus.com/inward/record.uri?partnerID=HzOxMe3b&scp=85201247091&origin=inward	Purpose: Changes in retinal structure and microvasculature are connected to parallel changes in the brain. Two recent studies described machine learning algorithms trained on retinal images and quantitative data that identified Alzheimer‚Äôs dementia and mild cognitive impairment with high accuracy. Prior studies also demonstrated retinal differences in individuals with PD. Herein, we developed a…	10.1167/tvst.13.8.23	0
2-s2.0-85201244047	Effect of Topical Losartan in the Treatment of Established Corneal Fibrosis in Rabbits	Martinez V.V.	Translational Vision Science and Technology	13	8		1	8	2024	https://www.scopus.com/inward/record.uri?partnerID=HzOxMe3b&scp=85201244047&origin=inward	Purpose: The purpose of this study was to evaluate the safety and efficacy of topical losartan in the therapeutic treatment of established corneal scaring fibrosis at 1 month after alkali burn in rabbits. Methods: Standardized alkali burns were performed in 1 eye of 24 rabbits with 0.75N NaOH for 15 seconds. Corneas were allowed to heal and develop scaring of the cornea for 1 month. Twelve eyes p…	10.1167/tvst.13.8.22	1
2-s2.0-85201040464	Topographic Measurement of the Subretinal Pigment Epithelium Space in Normal Aging and Age-Related Macular Degeneration Using High-Resolution OCT	Won J.	Investigative Ophthalmology and Visual Science	65	10		1	8	2024	https://www.scopus.com/inward/record.uri?partnerID=HzOxMe3b&scp=85201040464&origin=inward	PURPOSE. A micrometer scale hyporeflective band within the retinal pigment epithelium basal lamina ‚Äì Bruch‚Äôs membrane complex (RPE-BL-BrM) was topographically measured in aging and age-related macular degeneration (AMD). METHODS. In a prospective cross-sectional study, 90 normal eyes from 76 subjects (range = 23‚Äì90 years) and 53 dry AMD eyes from 47 subjects (range = 62‚Äì91 years) were enr…	10.1167/iovs.65.10.18	1
2-s2.0-85201035221	Early and Late Treatment Influence on Chorioretinal Microvasculature in Vogt‚ÄìKoyanagi‚ÄìHarada Patients Using Optical Coherence Tomography Angiography	Huang F.	Translational Vision Science and Technology	13	8		1	8	2024	https://www.scopus.com/inward/record.uri?partnerID=HzOxMe3b&scp=85201035221&origin=inward	Purpose: To study the impact of early and late treatment on chorioretinal microvasculature in Vogt‚ÄìKoyanagi‚ÄìHarada (VKH) disease using optical coherence tomography angiography (OCTA). Methods: A total of 103 patients with VKH disease were divided into early (group 1, starting treatment within 2 months after disease onset) and late (group 2, starting treatment 2 months after disease onset) tre…	10.1167/tvst.13.8.15	0
2-s2.0-85200940017	Postoperative Proliferation Detection in Eyes Treated for Rhegmatogenous Retinal Detachment by WideField OCT Angiography	Fukuda Y.	Translational Vision Science and Technology	13	8		1	8	2024	https://www.scopus.com/inward/record.uri?partnerID=HzOxMe3b&scp=85200940017&origin=inward	Purpose: Proliferative retinal changes may occur postsurgery for rhegmatogenous retinal detachment (RRD), possibly preceding recurrent detachment. This study aims to establish the groundwork for an imaging system capable of discerning changes in retinal vessel tortuosity after RRD repair, analyzing widefield optical coherence tomog-raphy angiography (WF-OCTA) images. Methods: Eighty-eight eyes of…	10.1167/tvst.13.8.13	0
2-s2.0-85200939247	Transformer-Based Deep Learning Prediction of 10-Degree Humphrey Visual Field Tests From 24-Degree Data	Shi M.	Translational Vision Science and Technology	13	8		1	8	2024	https://www.scopus.com/inward/record.uri?partnerID=HzOxMe3b&scp=85200939247&origin=inward	Purpose: To predict 10-2 Humphrey visual fields (VFs) from 24-2 VFs and associated non-total deviation features using deep learning. Methods: We included 5189 reliable 24-2 and 10-2 VF pairs from 2236 patients, and 28,409 reliable pairs of macular OCT scans and 24-2 VF from 19,527 eyes of 11,560 patients. We developed a transformer-based deep learning model using 52 total deviation values and nin…	10.1167/tvst.13.8.11	0
2-s2.0-85200939231	Detecting Visual Field Worsening From Optic Nerve Head and Macular Optical Coherence Tomography Thickness Measurements	Pham A.T.	Translational Vision Science and Technology	13	8		1	8	2024	https://www.scopus.com/inward/record.uri?partnerID=HzOxMe3b&scp=85200939231&origin=inward	Purpose: Compare the use of optic disc and macular optical coherence tomography measurements to predict glaucomatous visual field (VF) worsening Methods: Machine learning and statistical models were trained on 924 eyes (924 patients) with circumpapillary retinal nerve fiber layer (cp-RNFL) or ganglion cell inner plexiform layer (GC-IPL) thickness measurements. The probability of 24-2 VF worsening…	10.1167/tvst.13.8.12	0
2-s2.0-85200767471	Imaging Biomarkers of Oral Dysplasia and Carcinoma Measured with In Vivo Endoscopic Optical Coherence Tomography	Malone J.	Cancers	16	15		1	8	2024	https://www.scopus.com/inward/record.uri?partnerID=HzOxMe3b&scp=85200767471&origin=inward	Optical coherence tomography is a noninvasive imaging technique that provides three-dimensional visualization of subsurface tissue structures. OCT has been proposed and explored in the literature as a tool to assess oral cancer status, select biopsy sites, or identify surgical margins. Our endoscopic OCT device can generate widefield (centimeters long) imaging of lesions at any location in the or…	10.3390/cancers16152751	1
2-s2.0-85200753027	Exploring Publicly Accessible Optical Coherence Tomography Datasets: A Comprehensive Overview	Rozhyna A.	Diagnostics	14	15		1	8	2024	https://www.scopus.com/inward/record.uri?partnerID=HzOxMe3b&scp=85200753027&origin=inward	Artificial intelligence has transformed medical diagnostic capabilities, particularly through medical image analysis. AI algorithms perform well in detecting abnormalities with a strong performance, enabling computer-aided diagnosis by analyzing the extensive amounts of patient data. The data serve as a foundation upon which algorithms learn and make predictions. Thus, the importance of data cann…	10.3390/diagnostics14151668	0
2-s2.0-85200724928	Machine Learning Constructed Based on Patient Plaque and Clinical Features for Predicting Stent Malapposition: A Retrospective Study	Xia Q.	Clinical Cardiology	47	8		1	8	2024	https://www.scopus.com/inward/record.uri?partnerID=HzOxMe3b&scp=85200724928&origin=inward	Background: Stent malapposition (SM) following percutaneous coronary intervention (PCI) for myocardial infarction continues to present significant clinical challenges. In recent years, machine learning (ML) models have demonstrated potential in disease risk stratification and predictive modeling. Hypothesis: ML models based on optical coherence tomography (OCT) imaging, laboratory tests, and clin…	10.1002/clc.24332	0
2-s2.0-85200639146	Multi-Dimensional Morphological Characterization and Drug Effects of Tumor Organoids Based on OCT and Machine Learning	Mao C.	Zhongguo Jiguang/Chinese Journal of Lasers	51	15		1	8	2024	https://www.scopus.com/inward/record.uri?partnerID=HzOxMe3b&scp=85200639146&origin=inward	Objective Three-dimensional (3D) tumor organoids, serving as in vitro models that replicate the critical structural and functional features of organs and tumor tissues, have demonstrated their unique value in disease modeling, personalized medicine, and drug screening. Patient-derived organoids (PDOs) not only recapitulate the morphological characteristics and physiological functions of their ori…	10.3788/CJL240595	0
2-s2.0-85200629130	Applications of Raman Spectroscopy Technology in Corneal Tissue Composition Detection	Guo Z.	Zhongguo Jiguang/Chinese Journal of Lasers	51	15		1	8	2024	https://www.scopus.com/inward/record.uri?partnerID=HzOxMe3b&scp=85200629130&origin=inward	Significance The cornea is the outermost tissue of the eye, and it is crucial for maintaining the structure and vision of the eye. However, everyday activities can expose the cornea to trauma-associated injuries and infections that may compromise vision. Common corneal detection techniques, such as slit lamp imaging, optical coherence tomography, and confocal microscopy, are based on a morphologi…	10.3788/CJL240497	0
2-s2.0-85200527466	Choroidal Vascularity and Axial Length Elongation in Highly Myopic Children: A 2-Year Longitudinal Investigation	Xuan M.	Investigative Ophthalmology and Visual Science	65	10		1	8	2024	https://www.scopus.com/inward/record.uri?partnerID=HzOxMe3b&scp=85200527466&origin=inward	PURPOSE. To examine the influence of subfoveal choroidal thickness (SFCT) and choroidal vascularity index (CVI) on axial length (AL) elongation over a 2-year period in highly myopic children. METHODS. In this is prospective, longitudinal, observational study, 163 participants (74%), who were 8 to 18 years of age with bilateral high myopia (sphere ‚â§ ‚àí6.0 D) and without pathologic myopia, compl…	10.1167/iovs.65.10.7	4
2-s2.0-85200421440	Phacoemulsification using an active fluidics system at physiologic vs high intraocular pressure: Impact on anterior and posterior segment physiology	Rauen M.P.	Journal of Cataract and Refractive Surgery	50	8	822-827	1	8	2024	https://www.scopus.com/inward/record.uri?partnerID=HzOxMe3b&scp=85200421440&origin=inward	Purpose:Evaluate the impact of high vs low intraoperative intraocular pressure (IOP) during phacoemulsification on anterior and posterior physiology.Setting:Private practice in Des Moines, Iowa.Design:Prospective, randomized, paired-eye clinical trial of patients anticipating bilateral cataract surgery.Methods:27 participants randomized at the time of their first cataract surgery to either low IO…	10.1097/j.jcrs.0000000000001457	1
2-s2.0-85200405386	In vivo imaging of human retinal ganglion cells using optical coherence tomography without adaptive optics	Zhang F.	Biomedical Optics Express	15	8	4675-4688	1	8	2024	https://www.scopus.com/inward/record.uri?partnerID=HzOxMe3b&scp=85200405386&origin=inward	Retinal ganglion cells play an important role in human vision, and their degeneration results in glaucoma and other neurodegenerative diseases. Imaging these cells in the living human retina can greatly improve the diagnosis and treatment of glaucoma. However, owing to their translucent soma and tight packing arrangement within the ganglion cell layer (GCL), successful imaging has only been achie…	10.1364/BOE.533249	2
2-s2.0-85200315824	Predicting intraocular lens tilt using a machine learning concept	Waser K.	Journal of Cataract and Refractive Surgery	50	8	805-809	1	8	2024	https://www.scopus.com/inward/record.uri?partnerID=HzOxMe3b&scp=85200315824&origin=inward	Purpose:To use a combination of partial least squares regression and a machine learning approach to predict intraocular lens (IOL) tilt using preoperative biometry data.Setting:Kepler University Clinic Linz, Linz, Austria.Design:Prospective single-center study.Methods:Optical coherence tomography, autorefraction, and subjective refraction were performed at baseline and 8 weeks after cataract surg…	10.1097/j.jcrs.0000000000001452	3
2-s2.0-85200271418	Identifying retinopathy in optical coherence tomography images with less labeled data via contrastive graph regularization	Hu S.	Biomedical Optics Express	15	8	4980-4994	1	8	2024	https://www.scopus.com/inward/record.uri?partnerID=HzOxMe3b&scp=85200271418&origin=inward	Retinopathy detection using optical coherence tomography (OCT) images has greatly advanced with computer vision but traditionally requires extensive annotated data, which is time-consuming and expensive. To address this issue, we propose a novel contrastive graph regularization method for detecting retinopathies with less labeled OCT images. This method combines class prediction probabilities and…	10.1364/BOE.532482	0
2-s2.0-85200258782	Coronary artery calcification and cardiovascular outcome as assessed by intravascular OCT and artificial intelligence	Tian J.	Biomedical Optics Express	15	8	4438-4452	1	8	2024	https://www.scopus.com/inward/record.uri?partnerID=HzOxMe3b&scp=85200258782&origin=inward	Coronary artery calcification (CAC) is a marker of atherosclerosis and is thought to be associated with worse clinical outcomes. However, evidence from large-scale high-resolution imaging data is lacking. We proposed a novel deep learning method that can automatically identify and quantify CAC in massive intravascular OCT data trained using efficiently generated sparse labels. 1,106,291 OCT image…	10.1364/BOE.524946	0
2-s2.0-85200233223	Exploring single-mode VCSEL wavelength tuning for low-cost 3D optical coherence tomography and OCT angiography	Kendrisic M.	Biomedical Optics Express	15	8	4719-4736	1	8	2024	https://www.scopus.com/inward/record.uri?partnerID=HzOxMe3b&scp=85200233223&origin=inward	Low-cost optical coherence tomography has recently emerged as a growing field due to the increased need for general availability of OCT devices outside of the clinics. One of the main obstacles in creating low-cost SS-OCT systems is the price of the laser. In this work, we study the influence of different tuning parameters (e.g., frequency, duty cycle, modulation curve, temperature) on the result…	10.1364/BOE.523081	0
2-s2.0-85200225199	Probabilistic volumetric speckle suppression in OCT using deep learning	Chintada B.R.	Biomedical Optics Express	15	8	4453-4469	1	8	2024	https://www.scopus.com/inward/record.uri?partnerID=HzOxMe3b&scp=85200225199&origin=inward	We present a deep learning framework for volumetric speckle reduction in optical coherence tomography (OCT) based on a conditional generative adversarial network (cGAN) that leverages the volumetric nature of OCT data. In order to utilize the volumetric nature of OCT data, our network takes partial OCT volumes as input, resulting in artifact-free despeckled volumes that exhibit excellent speckle …	10.1364/BOE.523716	0
2-s2.0-85200216896	Partial coherence enhances parallelized photonic computing	Dong B.	Nature	632	8023	55-62	1	8	2024	https://www.scopus.com/inward/record.uri?partnerID=HzOxMe3b&scp=85200216896&origin=inward	Advancements in optical coherence control	10.1038/s41586-024-07590-y	5
2-s2.0-85200201389	Reducing manual labeling requirements and improved retinal ganglion cell identification in 3D AO-OCT volumes using semi-supervised learning	Zhou M.	Biomedical Optics Express	15	8	4540-4556	1	8	2024	https://www.scopus.com/inward/record.uri?partnerID=HzOxMe3b&scp=85200201389&origin=inward	Adaptive optics-optical coherence tomography (AO-OCT) allows for the three-dimensional visualization of retinal ganglion cells (RGCs) in the living human eye. Quantitative analyses of RGCs have significant potential for improving the diagnosis and monitoring of diseases such as glaucoma. Recent advances in machine learning (ML) have made possible the automatic identification and analysis of RGCs …	10.1364/BOE.526053	2
2-s2.0-85200139106	Use of artificial intelligence in geographic atrophy in age-related macular degeneration	Chang P.	Ophthalmologie	121	8	616-622	1	8	2024	https://www.scopus.com/inward/record.uri?partnerID=HzOxMe3b&scp=85200139106&origin=inward	The first regulatory approval of treatment for geographic atrophy (GA) secondary to age-related macular degeneration in the USA constitutes an important milestone; however, due to the nature of GA as a¬†non-acute, insidiously progressing pathology, the ophthalmologist faces specific challenges concerning risk stratification, making treatment decisions, monitoring of treatment and patient educatio…	10.1007/s00347-024-02080-y	0
2-s2.0-85200121600	Development of a noninvasive and label-free imaging system for human interfollicular epidermal stem cells based on cell morphology	Miyachi K.	Skin Research and Technology	30	8		1	8	2024	https://www.scopus.com/inward/record.uri?partnerID=HzOxMe3b&scp=85200121600&origin=inward		10.1111/srt.13887	0
2-s2.0-85200107971	Use of artificial intelligence for recognition of biomarkers in intermediate age-related macular degeneration	von der Emde L.	Ophthalmologie	121	8	609-615	1	8	2024	https://www.scopus.com/inward/record.uri?partnerID=HzOxMe3b&scp=85200107971&origin=inward	Advances in imaging and artificial intelligence (AI) have revolutionized the detection, quantification and monitoring for the clinical assessment of intermediate age-related macular degeneration (iAMD). The iAMD incorporates a broad spectrum of manifestations, which range from individual small drusen, hyperpigmentation, hypopigmentation up to early stages of geographical atrophy. Current high-res…	10.1007/s00347-024-02078-6	0
2-s2.0-85200032037	Ensemble Diabetic Retinopathy Detection in 2-D Color Fundus Retina Scan	Jindal H.	Wireless Personal Communications	137	3	1469-1490	1	8	2024	https://www.scopus.com/inward/record.uri?partnerID=HzOxMe3b&scp=85200032037&origin=inward	Diabetic Retinopathy (DR) is a burgeoning malady in Asian territories. DR causes 5‚Äì7% of the total blindness throughout the region. The main aim of this research is to determine whether a patient is suffering from DR or not by the dint of 2-D color fundus retina scans. In this paper, authors have proposed a GUI-based technique an Ensemble Diabetic Retinopathy Detection (EDRD). This method helps…	10.1007/s11277-024-11363-1	0
2-s2.0-85200006377	Exploring autism via the retina: Comparative insights in children with autism spectrum disorder and typical development	Li M.	Autism Research	17	8	1520-1533	1	8	2024	https://www.scopus.com/inward/record.uri?partnerID=HzOxMe3b&scp=85200006377&origin=inward	Autism spectrum disorder (ASD) is a widely recognized neurodevelopmental disorder, yet the identification of reliable imaging biomarkers for its early diagnosis remains a challenge. Considering the specific manifestations of ASD in the eyes and the interconnectivity between the brain and the eyes, this study investigates ASD through the lens of retinal analysis. We specifically examined differenc…	10.1002/aur.3204	0
2-s2.0-85199717657	Deep learning for automatic prediction of early activation of treatment-naive nonexudative macular neovascularizations in age-related macular degeneration	Crincoli E.	Retina	44	8	1360-1370	1	8	2024	https://www.scopus.com/inward/record.uri?partnerID=HzOxMe3b&scp=85199717657&origin=inward	Background:Around 30% of nonexudative macular neovascularizations exudate within 2 years from diagnosis in patients with age-related macular degeneration. The aim of this study is to develop a deep learning classifier based on optical coherence tomography (OCT) and OCT angiography (OCTA) to identify nonexudative macular neovascularizations at risk of exudation.Methods:Patients with age-related ma…	10.1097/IAE.0000000000004106	1
2-s2.0-85199661725	Advances in Photoreceptor and Retinal Pigment Epithelium Quantifications in Intermediate Age-Related Macular Degeneration: High-Res Versus Standard Spectralis Optical Coherence Tomography	Frank S.	Retina	44	8	1351-1359	1	8	2024	https://www.scopus.com/inward/record.uri?partnerID=HzOxMe3b&scp=85199661725&origin=inward	Purpose:In this study, differences in retinal feature visualization of high-resolution optical coherence tomography (OCT) devices were investigated with different axial resolutions in quantifications of retinal pigment epithelium and photoreceptors (PRs) in intermediate age-related macular degeneration.Methods:Patients were imaged with standard SPECTRALIS HRA + OCT and the investigational High-Re…	10.1097/IAE.0000000000004118	1
2-s2.0-85199421501	Impact of SLC22A1 variants rs622342 and rs72552763 on HbA1c and metformin plasmatic concentration levels in patients with type 2 diabetes mellitus	Ortega-Ayala A.	Biomedical Reports	21	2		1	8	2024	https://www.scopus.com/inward/record.uri?partnerID=HzOxMe3b&scp=85199421501&origin=inward	Type 2 diabetes mellitus (T2DM) is a major global health problem. Response to first-line therapy is variable. This is partially due to interindividual variability across those genes codifying transport, metabolising, and drug activation proteins involved in first-line pharmacological treatment. Single nucleotide polymorphisms (SNPs) of genes SLC22A1, SLC22A2 and SLC22A3 affect metformin therapeut…	10.3892/br.2024.1806	1
2-s2.0-85198750841	OCT biomarkers in diabetic maculopathy and artificial intelligence	Lorenz A.T.	Ophthalmologie	121	8	623-630	1	8	2024	https://www.scopus.com/inward/record.uri?partnerID=HzOxMe3b&scp=85198750841&origin=inward	Diabetes mellitus is a¬†chronic disease the microvascular complications of which include diabetic retinopathy and maculopathy. Diabetic macular edema, proliferative diabetic retinopathy, and diabetic macular ischemia pose a¬†threat to visual acuity. Artificial intelligence can play an increasingly more important role in making the diagnosis and the treatment regimen of maculopathies in everyday c…	10.1007/s00347-024-02065-x	0
2-s2.0-85198600273	Interpretable artificial intelligence to optimise use of imatinib after resection in patients with localised gastrointestinal stromal tumours: an observational cohort study	Bertsimas D.	The Lancet Oncology	25	8	1025-1037	1	8	2024	https://www.scopus.com/inward/record.uri?partnerID=HzOxMe3b&scp=85198600273&origin=inward	Background: Current guidelines recommend use of adjuvant imatinib therapy for many patients with gastrointestinal stromal tumours (GISTs); however, its optimal treatment duration is unknown and some patient groups do not benefit from the therapy. We aimed to apply state-of-the-art, interpretable artificial intelligence (ie, predictions or prescription logic that can be easily understood) methods …	10.1016/S1470-2045(24)00259-6	4
2-s2.0-85198515484	Ocular image-based deep learning for predicting refractive error: A systematic review	Yew S.M.E.	Advances in Ophthalmology Practice and Research	4	3	164-172	1	8	2024	https://www.scopus.com/inward/record.uri?partnerID=HzOxMe3b&scp=85198515484&origin=inward	Background: Uncorrected refractive error is a major cause of vision impairment worldwide and its increasing prevalent necessitates effective screening and management strategies. Meanwhile, deep learning, a subset of Artificial Intelligence, has significantly advanced ophthalmological diagnostics by automating tasks that required extensive clinical expertise. Although recent studies have investiga…	10.1016/j.aopr.2024.06.005	0
2-s2.0-85198115517	Association of retinal microvascular curve tortuosity and multiple sclerosis: A cross-section analysis from the UK Biobank	Jiang Y.	Multiple Sclerosis and Related Disorders	88			1	8	2024	https://www.scopus.com/inward/record.uri?partnerID=HzOxMe3b&scp=85198115517&origin=inward	Background: There is growing evidence supporting that vascular abnormalities contribute to multiple sclerosis (MS), and retinal microvasculature functions as a visible window to observe vessels. We hypothesized that retinal vascular curve tortuosity is associated with MS, which this study aims to address. Methods: Participants from the UK Biobank with complete clinical records and gradable fundus…	10.1016/j.msard.2024.105753	1
2-s2.0-85197677230	Great expectations: A multisite, randomized controlled open-label trial of a novel patient expectations communication tool	Chapman J.	JACEP Open	5	4		1	8	2024	https://www.scopus.com/inward/record.uri?partnerID=HzOxMe3b&scp=85197677230&origin=inward	Objectives: In emergency medicine (EM), discerning patient expectations to inform patient-centered care poses unique challenges. We devised a novel questionnaire to facilitate clinicians‚Äô understanding of patients‚Äô expectations for their visit. Methods: We conducted a multisite, randomized controlled trial. A brief questionnaire soliciting patient expectations was developed through feedback f…	10.1002/emp2.13229	0
2-s2.0-85197626216	Optical imaging for diabetic retinopathy diagnosis and detection using ensemble models	Pavithra S.	Photodiagnosis and Photodynamic Therapy	48			1	8	2024	https://www.scopus.com/inward/record.uri?partnerID=HzOxMe3b&scp=85197626216&origin=inward	Diabetes, characterized by heightened blood sugar levels, can lead to a condition called Diabetic Retinopathy (DR), which adversely impacts the eyes due to elevated blood sugar affecting the retinal blood vessels. The most common cause of blindness in diabetics is thought to be Diabetic Retinopathy (DR), particularly in working-age individuals living in poor nations. People with type 1 or type 2 …	10.1016/j.pdpdt.2024.104259	0
2-s2.0-85197560669	Green synthesized lignin nanoparticles for the sustainable delivery of pyraclostrobin to control strawberry diseases caused by Botrytis cinerea	Liu J.	International Journal of Biological Macromolecules	274			1	8	2024	https://www.scopus.com/inward/record.uri?partnerID=HzOxMe3b&scp=85197560669&origin=inward	Lignin, renowned for its renewable, biocompatible, and environmentally benign characteristics, holds immense potential as a sustainable feedstock for agrochemical formulations. In this study, raw dealkaline lignin (DAL) underwent a purification process involving two sequential solvent extractions. Subsequently, an enzyme-responsive nanodelivery system (Pyr@DAL-NPs), was fabricated through the sol…	10.1016/j.ijbiomac.2024.133488	3
2-s2.0-85197452945	Portable multi-focal visual evoked potential diagnostics for multiple sclerosis/optic neuritis patients	Banijamali S.M.A.	Documenta Ophthalmologica	149	1	23-45	1	8	2024	https://www.scopus.com/inward/record.uri?partnerID=HzOxMe3b&scp=85197452945&origin=inward	Purpose: Multiple sclerosis (MS) is a neuro-inflammatory disease affecting the central nervous system (CNS), where the immune system targets and damages the protective myelin sheath surrounding nerve fibers, inhibiting axonal signal transmission. Demyelinating optic neuritis (ON), a common MS symptom, involves optic nerve damage. We‚Äôve developed NeuroVEP, a portable, wireless diagnostic system …	10.1007/s10633-024-09980-z	1
2-s2.0-85197385739	Efficient pyramid channel attention network for pathological myopia recognition with pretraining-and-finetuning	Zhang X.	Artificial Intelligence in Medicine	154			1	8	2024	https://www.scopus.com/inward/record.uri?partnerID=HzOxMe3b&scp=85197385739&origin=inward	Pathological myopia (PM) is the leading ocular disease for impaired vision worldwide. Clinically, the characteristics of pathology distribution in PM are global-local on the fundus image, which plays a significant role in assisting clinicians in diagnosing PM. However, most existing deep neural networks focused on designing complex architectures but rarely explored the pathology distribution prio…	10.1016/j.artmed.2024.102926	1
2-s2.0-85197074502	Discrimination of multiple sclerosis using scanning laser ophthalmoscopy images with autoencoder-based feature extraction	Aghababaei A.	Multiple Sclerosis and Related Disorders	88			1	8	2024	https://www.scopus.com/inward/record.uri?partnerID=HzOxMe3b&scp=85197074502&origin=inward	Objective: Optical coherence tomography (OCT) investigations have revealed that the thickness of inner retinal layers becomes decreased in multiple sclerosis (MS) patients, compared to healthy control (HC) individuals. To date, a number of studies have applied machine learning to OCT thickness measurements, aiming to enable accurate and automated diagnosis of the disease. However, there have much…	10.1016/j.msard.2024.105743	0
2-s2.0-85196726977	Retina Fundus Photograph-Based Artificial Intelligence Algorithms in Medicine: A Systematic Review	Grzybowski A.	Ophthalmology and Therapy	13	8	2125-2149	1	8	2024	https://www.scopus.com/inward/record.uri?partnerID=HzOxMe3b&scp=85196726977&origin=inward	We conducted a systematic review of research in artificial intelligence (AI) for retinal fundus photographic images. We highlighted the use of various AI algorithms, including deep learning (DL) models, for application in ophthalmic and non-ophthalmic (i.e., systemic) disorders. We found that the use of AI algorithms for the interpretation of retinal images, compared to clinical data and physicia…	10.1007/s40123-024-00981-4	0
2-s2.0-85196627001	SERT and OCT mediate 5-HT<inf>1B</inf> receptor regulation of immobility behavior and uptake of 5-HT and HIS	Li X.	Biomedicine and Pharmacotherapy	177			1	8	2024	https://www.scopus.com/inward/record.uri?partnerID=HzOxMe3b&scp=85196627001&origin=inward	5-HT clearance, commonly mediated by transporters in the uptake-1 and uptake-2 families, has been linked to 5-HT	10.1016/j.biopha.2024.117017	0
2-s2.0-85196396627	Switching to tenofovir alafenamide in patients with virologically suppressed chronic hepatitis B and renal or hepatic impairment: final week 96 results from an open-label, multicentre, phase 2 study	Janssen H.L.A.	The Lancet Gastroenterology and Hepatology	9	8	718-733	1	8	2024	https://www.scopus.com/inward/record.uri?partnerID=HzOxMe3b&scp=85196396627&origin=inward	Background: Phase 3 studies in patients with chronic hepatitis B have shown tenofovir alafenamide to have non-inferior efficacy to tenofovir disoproxil fumarate, with improved renal and bone safety. We conducted this study to evaluate the safety and efficacy of switching to tenofovir alafenamide in participants with chronic hepatitis B and renal or hepatic impairment. Methods: This open-label, mu…	10.1016/S2468-1253(24)00096-7	1
2-s2.0-85196316330	Three-dimensional morphological characterization of blood droplets during the dynamic coagulation process	Li Y.	Journal of Biophotonics	17	8		1	8	2024	https://www.scopus.com/inward/record.uri?partnerID=HzOxMe3b&scp=85196316330&origin=inward	In this study, we employed a method integrating optical coherence tomography (OCT) with the U-Net and Visual Geometry Group (VGG)-Net frameworks within a convolutional neural network for quantitative characterization of the three dimensional whole blood during the dynamic coagulation process. VGG-Net architecture for the identification of blood droplets across three distinct coagulation stages in…	10.1002/jbio.202400116	0
2-s2.0-85196116503	Motico: An attentional mechanism network model for smart aging disease risk prediction based on image data classification	Zhou F.	Computers in Biology and Medicine	178			1	8	2024	https://www.scopus.com/inward/record.uri?partnerID=HzOxMe3b&scp=85196116503&origin=inward	The current disease risk prediction model with many parameters is complex to run smoothly on mobile terminals such as tablets and mobile phones in imaginative elderly care application scenarios. In order to further reduce the number of parameters in the model and enable the disease risk prediction model to run smoothly on mobile terminals, we designed a model called Motico (An Attention Mechanism…	10.1016/j.compbiomed.2024.108763	2
2-s2.0-85196022363	HTC-retina: A hybrid retinal diseases classification model using transformer-Convolutional Neural Network from optical coherence tomography images	Laouarem A.	Computers in Biology and Medicine	178			1	8	2024	https://www.scopus.com/inward/record.uri?partnerID=HzOxMe3b&scp=85196022363&origin=inward	Retinal diseases are among nowadays major public health issues, deservedly needing advanced computer-aided diagnosis. We propose a hybrid model for multi label classification, whereby seven retinal diseases are automatically classified from Optical Coherence Tomography (OCT) images. We show that, by combining the strengths of Convolutional Neural Networks (CNNs) and Visual Transformers (ViTs), we…	10.1016/j.compbiomed.2024.108726	3
2-s2.0-85195672109	Artificial intelligence in therapeutic management of hyperlipidemic ocular pathology	Inouye K.	Experimental Eye Research	245			1	8	2024	https://www.scopus.com/inward/record.uri?partnerID=HzOxMe3b&scp=85195672109&origin=inward	Hyperlipidemia has many ocular manifestations, the most prevalent being retinal vascular occlusion. Hyperlipidemic lesions and occlusions to the vessels supplying the retina result in permanent blindness, necessitating prompt detection and treatment. Retinal vascular occlusion is diagnosed using different imaging modalities, including optical coherence tomography angiography. These diagnostic tec…	10.1016/j.exer.2024.109954	0
2-s2.0-85195097843	Optimizing glaucoma diagnosis using fundus and optical coherence tomography image fusion based on multi-modal convolutional neural network approach	Krishna N.	International Journal of Electrical and Computer Engineering	14	4	4005-4017	1	8	2024	https://www.scopus.com/inward/record.uri?partnerID=HzOxMe3b&scp=85195097843&origin=inward	A novel approach that combines segmented fundus images (FIs) and optical coherence tomography image (OCTIs) are presented here, by incorporating deep learning network (DLN) techniques, to address the imperative need for advanced diagnostic algorithms in detecting and classifying glaucoma. By combining these two images, glaucoma diagnoses are made to improve the accuracy with more reliability. Mul…	10.11591/ijece.v14i4.pp4005-4017	0
2-s2.0-85195001615	Mohs micrographic surgery challenges and new technologies to optimize care of cutaneous malignancies of the ear	Colao B.	Archives of Dermatological Research	316	6		1	8	2024	https://www.scopus.com/inward/record.uri?partnerID=HzOxMe3b&scp=85195001615&origin=inward	Cutaneous malignancies affecting the ear, exacerbated by extensive ultraviolet (UV) exposure, pose intricate challenges owing to the organ‚Äôs complex anatomy. This article investigates how the anatomy contributes to late-stage diagnoses and ensuing complexities in surgical interventions. Mohs Micrographic Surgery (MMS), acknowledged as the gold standard for treating most cutaneous malignancies o…	10.1007/s00403-024-03127-5	0
2-s2.0-85194940078	Renal and Extrarenal Phenotypes in Patients With HNF1B Variants and Chromosome 17q12 Microdeletions	Buffin-Meyer B.	Kidney International Reports	9	8	2514-2526	1	8	2024	https://www.scopus.com/inward/record.uri?partnerID=HzOxMe3b&scp=85194940078&origin=inward	Introduction: Hepatocyte nuclear factor 1-beta (HNF1B) gene variants or the chromosome 17q12 deletion (17q12del) represent the most common monogenic cause of developmental kidney disease. Although neurodevelopmental disorders have been associated with the 17q12del, specific genotype-phenotype associations with respect to kidney function evolution have not yet been fully defined. Here, we aimed to…	10.1016/j.ekir.2024.05.007	3
2-s2.0-85194876236	One-year longitudinal changes of peripheral CD4+ T-lymphocyte counts, gut microbiome, and plaque vulnerability after an acute coronary syndrome	I Fern√°ndez-Avila A.	IJC Heart and Vasculature	53			1	8	2024	https://www.scopus.com/inward/record.uri?partnerID=HzOxMe3b&scp=85194876236&origin=inward	Background: Longitudinal changes in gut microbiome and inflammation may be involved in the evolution of atherosclerosis after an acute coronary syndrome (ACS). We aimed to characterize repeated profiles of gut microbiota and peripheral CD4+ T lymphocytes during the first year after an ACS, and to address their relationship with atherosclerotic plaque changes. Methods: Over one year we measured th…	10.1016/j.ijcha.2024.101438	0
2-s2.0-85194751834	Prediction of Chronic Central Serous Chorioretinopathy through Combined Manual Annotation and Artificial Intelligence-Assisted Volume Measurement of Flat Irregular Pigment Epithelium Detachment	Desideri L.F.	Ophthalmologica	247	3	187-190	1	8	2024	https://www.scopus.com/inward/record.uri?partnerID=HzOxMe3b&scp=85194751834&origin=inward	Introduction: The aim of this study was to investigate the role of an artificial intelligence (AI)-developed OCT program to predict the clinical course of central serous chorioretinopathy (CSC) based on baseline pigment epithelium detachment (PED) features. Methods: This was a single-center, observational study with a retrospective design. Treatment-na√Øve patients with acute CSC and chronic CSC …	10.1159/000538543	1
2-s2.0-85194698515	Advancements in risk stratification and management strategies in primary cardiovascular prevention	Barkas F.	Atherosclerosis	395			1	8	2024	https://www.scopus.com/inward/record.uri?partnerID=HzOxMe3b&scp=85194698515&origin=inward	Atherosclerotic cardiovascular disease (ASCVD) remains a leading cause of morbidity and mortality worldwide, highlighting the urgent need for advancements in risk assessment and management strategies. Although significant progress has been made recently, identifying and managing apparently healthy individuals at a higher risk of developing atherosclerosis and those with subclinical atherosclerosi…	10.1016/j.atherosclerosis.2024.117579	9
2-s2.0-85194076652	Review of late-breaking clinical trials from Cardiovascular Research Technologies (CRT) 2024	Merdler I.	Cardiovascular Revascularization Medicine	65		2013-01-01	1	8	2024	https://www.scopus.com/inward/record.uri?partnerID=HzOxMe3b&scp=85194076652&origin=inward		10.1016/j.carrev.2024.05.012	0
2-s2.0-85193994877	Imaging the optic nerve with optical coherence tomography	Shin H.J.	Eye (Basingstoke)	38	12	2365-2379	1	8	2024	https://www.scopus.com/inward/record.uri?partnerID=HzOxMe3b&scp=85193994877&origin=inward	Optical coherence tomography (OCT) is a non-invasive imaging technology, which may be used to generate in vivo quantitative and qualitative measures of retinal structure. In terms of quantitative metrics, peripapillary retinal nerve fiber layer (pRNFL) thickness provides an indirect evaluation of axonal integrity within the optic nerve. Ganglion layer measures derived from macular scans indirectl…	10.1038/s41433-024-03165-3	4
2-s2.0-85193904150	Unveiling the potential of progressive training diffusion model for defect image generation and recognition in industrial processes	Wang Y.	Neurocomputing	592			1	8	2024	https://www.scopus.com/inward/record.uri?partnerID=HzOxMe3b&scp=85193904150&origin=inward	Industrial defect image generation is a crucial technique for augmenting defect image data, catering to fulfill the exigencies of training data necessary for defect recognition methods. In recent years, generative adversarial networks have seen widespread use in generating defect images. However, constrained by the scarcity of training data and the intricate variability in various defect categori…	10.1016/j.neucom.2024.127837	3
2-s2.0-85192521640	Color Flow Ultrasound Spatial Sampling Beam Density for Partial Volume-Corrected Three-Dimensional Volume Flow (3DVF): Theory, Simulation, and Experiment	Pinter S.Z.	Ultrasound in Medicine and Biology	50	8	1122-1133	1	8	2024	https://www.scopus.com/inward/record.uri?partnerID=HzOxMe3b&scp=85192521640&origin=inward	Objective: The purpose of this study was to quantify the accuracy of partial volume-corrected three-dimensional volume flow (3DVF) measurements as a function of spatial sampling beam density using carefully-designed parametric analyses in order to inform the target applications of 3DVF. Methods: Experimental investigations employed a mechanically-swept curvilinear ultrasound array to acquire 3D c…	10.1016/j.ultrasmedbio.2024.03.015	0
2-s2.0-85190303828	An Automated Comparative Analysis of the Exudative Biomarkers in Neovascular Age-Related Macular Degeneration, The RAP Study: Report 6	Haj Najeeb B.	American Journal of Ophthalmology	264		53-65	1	8	2024	https://www.scopus.com/inward/record.uri?partnerID=HzOxMe3b&scp=85190303828&origin=inward	PURPOSE: To investigate differences in volume and distribution of the main exudative biomarkers across all types and subtypes of macular neovascularization (MNV) using artificial intelligence (AI). DESIGN: Cross-sectional study. METHODS: An AI-based analysis was conducted on 34,528 OCT B-scans consisting of 281 (250 unifocal, 31 multifocal) MNV3, 55 MNV2, and 121 (30 polypoidal, 91 non-polypoidal…	10.1016/j.ajo.2024.02.018	1
2-s2.0-85190281918	Compartmental Exudative Dynamics in Neovascular Age-Related Macular Degeneration: Volumetric Outcomes and Impact of Volatility in a Phase III Clinical Trial	Ehlers J.P.	Ophthalmology Retina	8	8	765-777	1	8	2024	https://www.scopus.com/inward/record.uri?partnerID=HzOxMe3b&scp=85190281918&origin=inward	Purpose: To examine retinal feature dynamics in eyes with neovascular age-related macular degeneration (nAMD) treated with anti-VEGF therapy and the relationship of these features with visual acuity. Design: Post hoc analysis of the phase III, randomized, HAWK nAMD clinical trial. Participants: Participants randomized to the brolucizumab 6 mg or aflibercept 2 mg arms of the trial. Methods: Spectr…	10.1016/j.oret.2024.02.010	5
2-s2.0-85190093457	Effectiveness of Conventional Digital Fundus Photography-Based Teleretinal Screening for Diabetic Retinopathy and Diabetic Macular Edema: A Report by the American Academy of Ophthalmology	Weng C.Y.	Ophthalmology	131	8	927-942	1	8	2024	https://www.scopus.com/inward/record.uri?partnerID=HzOxMe3b&scp=85190093457&origin=inward	Purpose: This American Academy of Ophthalmology Ophthalmic Technology Assessment aims to assess the effectiveness of conventional teleretinal screening (TS) in detecting diabetic retinopathy (DR) and diabetic macular edema (DME). Methods: A literature search of the PubMed database was conducted most recently in July 2023 to identify data published between 2006 and 2023 on any of the following ele…	10.1016/j.ophtha.2024.02.017	3
2-s2.0-85189886450	Clinical Features Related to OCT Angiography Artifacts in Patients with Diabetic Macular Edema	Tamer Kaderli S.	Ophthalmology Retina	8	8	813-822	1	8	2024	https://www.scopus.com/inward/record.uri?partnerID=HzOxMe3b&scp=85189886450&origin=inward	Purpose: To investigate the frequency and type of artifacts on OCT angiography (OCTA) images and the relationship with clinical features in eyes with diabetic macular edema (DME). Design: Retrospective, cross-sectional comparative study. Subjects: One hundred ninety-two eyes of 140 patients with DME were included. Methods: Medical records, OCT and OCTA images (Spectralis), and ultrawidefield colo…	10.1016/j.oret.2024.02.017	2
2-s2.0-85189668122	Bacillary Layer Detachment in Neovascular Age-Related Macular Degeneration from a Phase III Clinical Trial	Yordi S.	Ophthalmology Retina	8	8	754-764	1	8	2024	https://www.scopus.com/inward/record.uri?partnerID=HzOxMe3b&scp=85189668122&origin=inward	Objective: To evaluate the incidence of bacillary layer detachment in patients with neovascular age-related macular degeneration (nAMD) and their response to anti-VEGF therapy. Design: Post hoc analysis of the brolucizumab 6-mg and aflibercept 2-mg arms from the HAWK clinical trial, a 48-week, prospective, double-masked, phase III trial. Participants: Participants (n = 652 and 652 eyes) randomize…	10.1016/j.oret.2024.02.007	5
2-s2.0-85189665329	Enhancing point annotations with superpixel and confident learning guided for improving semi-supervised OCT fluid segmentation	Weng T.	Biomedical Signal Processing and Control	94			1	8	2024	https://www.scopus.com/inward/record.uri?partnerID=HzOxMe3b&scp=85189665329&origin=inward	Automatic segmentation of fluid in Optical Coherence Tomography (OCT) images is beneficial for ophthalmologists to make an accurate diagnosis. Although semi-supervised OCT fluid segmentation networks enhance their performance by introducing additional unlabeled data, the performance enhancement is limited. To address this, we propose Superpixel and Confident Learning Guide Point Annotations Netwo…	10.1016/j.bspc.2024.106283	1
2-s2.0-85189148324	Development and validation of novel retina biomarkers and artificial intelligence models for Beh√ßet disease uveitis prediction	Lu A.	Biomedical Signal Processing and Control	94			1	8	2024	https://www.scopus.com/inward/record.uri?partnerID=HzOxMe3b&scp=85189148324&origin=inward	Objective: The aim of this study was to develop and validate quantitative diagnostic biomarkers and artificial intelligence (AI) models for Beh√ßet disease uveitis (BU). Methods: We conducted a single-center retrospective study using AI-based algorithms to evaluate OCT angiography (OCTA) fundus scans from 62 BU patients and 61 healthy individuals. Results: From the 837 radiomic features derived f…	10.1016/j.bspc.2024.106271	1
2-s2.0-85188248592	Diagnosing glaucoma in primary eye care and the role of Artificial Intelligence applications for reducing the prevalence of undetected glaucoma in Australia	Jan C.	Eye (Basingstoke)	38	11	2003-2013	1	8	2024	https://www.scopus.com/inward/record.uri?partnerID=HzOxMe3b&scp=85188248592&origin=inward	Glaucoma is the commonest cause of irreversible blindness worldwide, with over 70% of people affected remaining undiagnosed. Early detection is crucial for halting progressive visual impairment in glaucoma patients, as there is no cure available. This narrative review aims to: identify reasons for the significant under-diagnosis of glaucoma globally, particularly in Australia, elucidate the role …	10.1038/s41433-024-03026-z	2
2-s2.0-85188005291	Distinguishing Papilledema from Pseudopapilledema in Children	Matsunaga K.	Advances in Ophthalmology and Optometry	9	1	221-233	1	8	2024	https://www.scopus.com/inward/record.uri?partnerID=HzOxMe3b&scp=85188005291&origin=inward		10.1016/j.yaoo.2024.02.009	0
2-s2.0-85187979068	Evaluation and Management of Postoperative Complications Following Cataract Extraction and Intraocular Lens Placement	Linaburg T.J.	Advances in Ophthalmology and Optometry	9	1	133-151	1	8	2024	https://www.scopus.com/inward/record.uri?partnerID=HzOxMe3b&scp=85187979068&origin=inward		10.1016/j.yaoo.2024.02.007	0
2-s2.0-85187956280	Spectrometer as a quantitative sensor for predicting the weld depth in laser welding	Kang S.	Optics and Laser Technology	175			1	8	2024	https://www.scopus.com/inward/record.uri?partnerID=HzOxMe3b&scp=85187956280&origin=inward	Spectrometers have been used for quality assessment or as auxiliary sensors in multisensor systems to record emissions at different wavelengths. This study developed a single-spectrometer sensor to quantitatively predict the laser penetration depth in Cu/Al overlap and dual-phase (DP) steel bead-on-plate welding joints. The spectrometer signals were sampled at 100 Hz, and an optical coherence tom…	10.1016/j.optlastec.2024.110855	2
2-s2.0-85186926007	Two-stage adversarial learning based unsupervised domain adaptation for retinal OCT segmentation	Diao S.	Medical Physics	51	8	5374-5385	1	8	2024	https://www.scopus.com/inward/record.uri?partnerID=HzOxMe3b&scp=85186926007&origin=inward	Background: Deep learning based optical coherence tomography (OCT) segmentation methods have achieved excellent results, allowing quantitative analysis of large-scale data. However, OCT images are often acquired by different devices or under different imaging protocols, which leads to serious domain shift problem. This in turn results in performance degradation of segmentation models. Purpose: Ai…	10.1002/mp.17012	0
2-s2.0-85186903002	Long-term impact of low-energy femtosecond laser and manual cataract surgery on macular layer thickness: A prospective randomized study	Schwarzenbacher L.	Acta Ophthalmologica	102	5	e862-e868	1	8	2024	https://www.scopus.com/inward/record.uri?partnerID=HzOxMe3b&scp=85186903002&origin=inward	Purpose: To evaluate change in retinal layers 18 months after femtosecond laser-assisted cataract surgery (LCS) and manual cataract surgery (MCS) in a representative age-related cataract population using artificial intelligence (AI)-based automated retinal layer segmentation. Methods: This was a prospective, randomized and intraindividual-controlled study including 60 patients at the Medical Univ…	10.1111/aos.16667	0
2-s2.0-85185122263	Retinal imaging and Alzheimer‚Äôs disease: a future powered by Artificial Intelligence	Ashayeri H.	Graefe's Archive for Clinical and Experimental Ophthalmology	262	8	2389-2401	1	8	2024	https://www.scopus.com/inward/record.uri?partnerID=HzOxMe3b&scp=85185122263&origin=inward	Alzheimer‚Äôs disease (AD) is a neurodegenerative condition that primarily affects brain tissue. Because the retina and brain share the same embryonic origin, visual deficits have been reported in AD patients. Artificial Intelligence (AI) has recently received a lot of attention due to its immense power to process and detect image hallmarks and make clinical decisions (like diagnosis) based on¬†i…	10.1007/s00417-024-06394-0	7
2-s2.0-85185121848	DeepAlienorNet: A deep learning model to extract clinical features from colour fundus photography in age-related macular degeneration	Mathieu A.	Acta Ophthalmologica	102	5	e823-e830	1	8	2024	https://www.scopus.com/inward/record.uri?partnerID=HzOxMe3b&scp=85185121848&origin=inward	Objective: This study aimed to develop a deep learning (DL) model, named ‚ÄòDeepAlienorNet‚Äô, to automatically extract clinical signs of age-related macular degeneration (AMD) from colour fundus photography (CFP). Methods and Analysis: The ALIENOR Study is a cohort of French individuals 77 years of age or older. A multi-label DL model was developed to grade the presence of 7 clinical signs: larg…	10.1111/aos.16660	3
2-s2.0-85184935982	Accuracy of 11 intraocular lens calculation formulas in shallow anterior chamber eyes	Yuan H.	Acta Ophthalmologica	102	5	e705-e711	1	8	2024	https://www.scopus.com/inward/record.uri?partnerID=HzOxMe3b&scp=85184935982&origin=inward	Purpose: To evaluate the performance of intraocular lens (IOL) calculation formulas and the effect of anterior chamber depth (ACD), axial length (AL) and lens thickness (LT) on the prediction accuracy in shallow ACD eyes. Methods: This retrospective, consecutive case-series study included 648 eyes of 648 patients with an ACD < 3.0 mm who underwent phacoemulsification and IOL implantation. Eleven …	10.1111/aos.16654	3
2-s2.0-85180867410	The effect of patient age on some new and older IOL power calculation formulas	Sella R.	Acta Ophthalmologica	102	5	e696-e704	1	8	2024	https://www.scopus.com/inward/record.uri?partnerID=HzOxMe3b&scp=85180867410&origin=inward	Purpose: To assess the accuracy of intraocular lens (IOL) power calculation in different age groups using various IOL calculation formulas. Methods: Data from 421 eyes of 421 patients ‚â•60 years old (ages: 60‚Äì69, n = 131; 70‚Äì74, n = 105; 75‚Äì84, n = 158 and ‚â•85, n = 27), who underwent uneventful cataract surgery with SN60WF IOL implantation at John A. Moran Eye Center, Salt Lake City, USA…	10.1111/aos.16621	3
2-s2.0-85180248660	Suitability of machine learning for atrophy and fibrosis development in neovascular age-related macular degeneration	de la Fuente J.	Acta Ophthalmologica	102	5	e831-e841	1	8	2024	https://www.scopus.com/inward/record.uri?partnerID=HzOxMe3b&scp=85180248660&origin=inward	Purpose: To assess the suitability of machine learning (ML) techniques in predicting the development of fibrosis and atrophy in patients with neovascular age-related macular degeneration (nAMD), receiving anti-VEGF treatment over a 36-month period. Methods: An extensive analysis was conducted on the use of ML to predict fibrosis and atrophy development on nAMD patients at 36 months from start of …	10.1111/aos.16616	0
2-s2.0-85165654000	Advances in multimodal imaging for diagnosis of pigmented ocular fundus lesions	Verbeek S.	Canadian Journal of Ophthalmology	59	4	218-233	1	8	2024	https://www.scopus.com/inward/record.uri?partnerID=HzOxMe3b&scp=85165654000&origin=inward	Pigmented ocular fundus lesions can range from benign to malignant. While observation is reasonable for asymptomatic benign lesions, early recognition of tumours that are vision or life threatening is critical for long-term prognosis. With recent advances and increased accessibility of multimodal imaging, it is important that providers understand how to best use these tools to detect tumours that…	10.1016/j.jcjo.2023.07.005	1
2-s2.0-85150077617	Retinal layers and symptoms and inflammation in schizophrenia	Carriello M.A.	European Archives of Psychiatry and Clinical Neuroscience	274	5	1115-1124	1	8	2024	https://www.scopus.com/inward/record.uri?partnerID=HzOxMe3b&scp=85150077617&origin=inward	Schizophrenia is a neurodevelopmental disorder that affects brain structure and function. The retina, as well as the brain, consists of neuronal and glial cells packed in layers. Cortical volume and brain thickness are associated with inflammatory biomarkers, however, no study has been performed associating inflammatory biomarkers and retina in schizophrenia. our study aims to compare the retinal…	10.1007/s00406-023-01583-0	2
[truncated: 8,022 more rows]

## Sheet: Filtered Paper List
key	title	authors	journal	volume	issue	pages	day	month	year	url	abstract	doi	citations
[truncated: 629 more rows]

## Sheet: TitleAbstractScreen
title	abstract	Grouping
[truncated: 629 more rows]

## Sheet: TitleAbstractScreenSummary
Assigned Grouping	Count	High Level Grouping
[truncated: 56 more rows]

## Sheet: Full-text screening
Title	Methods?	Diagnosis?	Accessible?	Reviewer 1	Reviewer 2	Final		Include?	Count
[truncated: 199 more rows]

[truncated: 7 more sheets: QualityScreening, FullCLAIM, FullRQS, PROBAST, DataExtraction, ExtractionAnalysis, DataForTable]
